# Supplementary material for: Adherence to Covid-19 mitigation measures and its associated factors among health care workers at referral hospitals in Amhara regional state of Ethiopia
Source: PLoS One. 2022 Aug 5;17(8):e0272570. doi: 10.1371/journal.pone.0272570 (PMC9355263; doi:10.1371/journal.pone.0272570)
Supplement: S1 Dataset — (XLS) [file pone.0272570.s001.xls]

## Sheet: Sheet1
sex_num	Age_New	religion_num	Hesitancy_New	maritalstatus_num	Education_cat	Income	Monthly_income	Fam_size	schoolagechildren_num	Social_isolation	Wear_mask	Wash_hand	Physical_distancing	Undergone_covidtest	ConfidenceatHCS_Cat	Info_byAuthorities	MeasuresbyGovt_cat	risktoget_covid	RisktoseverDz_cat	Tolerability	empty	age	Maritalstatus_cat	publictransportation_num	household_60yrs	Active_smoker	Suspected_covid	Health_perception	Any_chronicillness	Authoimune_Dz	confident_onAstrazeneca_cat	Confidence_atHCS	riskto_severDz	sex	educationallevel	maritalstatus	religion	householdnumber	usepublictransportationduringthe	haveschoolagechildren	householdage60yrs	activesmoker	compliancetosocialisolation	wearmaskduringthepandemic	washhandwithsoapatleastsixtimes	compliancewithphysicaldistancing	suspectedcovid19diagnosis	undergoneacovid19test	perceptionofurhealthstatus
1	26-30 yr	2	Yes	2	MSc & above	9000	6991-12800	<= 2	0	0	0	0	0	0	Not confident	2	Not adequate	2	Low risk	2		28	Married	1	1	0	0	0	No	0	Not very confident	0	2	Male	MSc/MPH	Maried	Orthodox	2	Yes	No	Yes	No	No	No	No	No	No	No	Good
1	26-30 yr	2	Yes	2	MSc & above	9500	6991-12800	3 - 4	0	0	0	0	0	0	Not confident	2	Not adequate	1	Moderate/high risk	1		29	Married	1	0	0	0	0	No	0	Not confident	1	1	Male	MSc/MPH	Maried	Orthodox	3	Yes	No	No	No	No	No	No	No	No	No	Good
0	<=25 yr	1	Yes	0	BSC & below	7000	6991-12800	<= 2	0	0	1	0	0	0	Not confident	2	Not very adequate	0	Low risk	1		24	Not married	1	0	0	0	1	Yes	0	Not very confident	0	2	Female	Degree	Single	protestant	2	Yes	No	No	No	No	Yes	No	No	No	No	Very good
1	26-30 yr	2	Yes	2	MSc & above	10000	6991-12800	<= 2	0	0	0	0	0	0	Not confident	2	Not adequate	0	Moderate/high risk	2		30	Married	1	0	0	0	1	No	0	Not very confident	1	1	Male	MSc/MPH	Maried	Orthodox	2	Yes	No	No	No	No	No	No	No	No	No	Very good
1	>=31	2	No	2	BSC & below	6000	<=6990	3 - 4	0	0	0	1	0	0	Confident	2	Not adequate	0	No risk/not sure	2		31	Married	1	1	0	0	1	No	0	Confident	2	3	Male	Degree	Maried	Orthodox	4	Yes	No	No	No	No	No	Yes	No	No	No	Very good
1	26-30 yr	2	No	2	BSC & below	8017	6991-12800	<= 2	0	0	1	1	0	1	Very confident	2	Not adequate	2	No risk/not sure	2		30	Married	1	1	0	1	1	No	0	Not very confident	3	3	Male	Degree	Maried	Orthodox	2	Yes	No	No	No	No	Yes	Yes	No	Yes	Yes	Very good
1	>=31	2	Yes	2	MSc & above	11305	6991-12800	3 - 4	0	1	1	0	0	0	Very confident	2	Adequate	0	Low risk	1		32	Married	1	1	0	0	1	No	0	Not very confident	3	2	Male	MSc/MPH	Maried	Orthodox	3	Yes	No	Yes	No	Yes	Yes	No	No	No	No	Very good
0	<=25 yr	2	Yes	2	BSC & below	7000	6991-12800	<= 2	0	1	1	1	0	0	Confident	1	Not adequate	2	Moderate/high risk	1		24	Married	1	0	0	0	1	No	0	Not confident	2	1	Female	Degree	Maried	Orthodox	2	Yes	No	No	No	Yes	Yes	Yes	No	No	No	Very good
0	<=25 yr	2	Yes	2	BSC & below	7000	6991-12800	<= 2	0	0	1	1	0	0	Confident	1	Not adequate	2	Moderate/high risk	1		24	Married	1	0	0	0	0	No	0	Not confident	2	1	Female	Degree	Maried	Orthodox	1	Yes	No	No	No	No	Yes	Yes	No	No	No	Good
0	26-30 yr	2	Yes	2	MSc & above	20000	>=12801	>=5	1	0	1	1	0	0	Confident	2	Not very adequate	0	Low risk	2		30	Married	1	0	0	0	1	No	0	Not very confident	2	2	Female	MSc/MPH	Maried	Orthodox	6	Yes	Yes	No	No	No	Yes	Yes	No	No	No	Very good
1	26-30 yr	2	Yes	2	MSc & above	20000	>=12801	<= 2	0	1	1	1	0	0	Confident	1	Not very adequate	2	No risk/not sure	1		30	Married	1	0	0	1	1	No	0	Not very confident	2	4	Male	MSc/MPH	Maried	Orthodox	2	Yes	No	No	No	Yes	Yes	Yes	No	Yes	No	Very good
1	26-30 yr	2	Yes	2	MSc & above	10000	6991-12800	<= 2	0	0	0	0	0	1	Not confident	1	Not very adequate	0	Low risk	2		28	Married	1	0	0	0	0	No	0	Not very confident	0	2	Male	MSc/MPH	Maried	Orthodox	1	Yes	No	No	No	No	No	No	No	No	Yes	Good
0	26-30 yr	2	Yes	0	BSC & below	9500	6991-12800	3 - 4	0	0	1	1	0	1	Confident	1	Not adequate	1	Moderate/high risk	1		29	Not married	1	1	0	0	0	Yes	1	Not very confident	2	1	Female	Degree	Single	Orthodox	3	Yes	No	Yes	No	No	Yes	Yes	No	No	Yes	Good
1	26-30 yr	2	Yes	2	BSC & below	7854	6991-12800	<= 2	0	0	0	0	0	0	Not confident	2	Not adequate	1	Low risk	1		29	Married	1	0	0	0	0	No	0	Not confident	1	2	Male	Degree	Maried	Orthodox	2	Yes	No	No	No	No	No	No	No	No	No	Good
0	>=31	2	Yes	0	MSc & above	10400	6991-12800	<= 2	0	0	0	0	0	0	Very confident	2	Adequate	1	Moderate/high risk	1		31	Not married	1	0	0	0	1	No	0	Not confident	3	1	Female	MSc/MPH	Single	Orthodox	2	Yes	No	No	No	No	No	No	No	No	No	Very bad
1	26-30 yr	2	Yes	0	BSC & below	7000	6991-12800	<= 2	0	0	0	1	0	1	Confident	2	Adequate	2	Moderate/high risk	2		30	Not married	1	0	0	1	1	No	0	Not confident	2	0	Male	Degree	Single	Orthodox	1	Yes	No	No	No	No	No	Yes	No	Yes	Yes	Very good
0	>=31	0	No	2	MSc & above	11305	6991-12800	3 - 4	1	0	0	0	0	0	Confident	2	Not adequate	0	Moderate/high risk	2		37	Married	1	0	1	1	0	Yes	1	Confident	2	1	Female	MSc/MPH	Maried	Muslim	4	Yes	Yes	No	Yes	No	No	No	No	Yes	No	Good
0	>=31	0	Yes	1	MSc & above	9000	6991-12800	>=5	1	1	1	1	0	0	Not confident	2	Not very adequate	2	Moderate/high risk	1		33	Married	1	1	0	0	0	No	0	Not very confident	0	1	Female	MSc/MPH	Separated/Divorced	Muslim	7	Yes	Yes	Yes	No	Yes	Yes	Yes	No	No	No	Good
1	26-30 yr	2	Yes	2	MSc & above	9000	6991-12800	<= 2	0	0	0	0	0	0	Very confident	1	Not very adequate	2	No risk/not sure	0		27	Married	1	0	0	0	1	No	0	Not confident	3	3	Male	MSc/MPH	Maried	Orthodox	2	Yes	No	No	No	No	No	No	No	No	No	Very good
1	26-30 yr	2	Yes	0	BSC & below	8000	6991-12800	<= 2	0	0	1	0	0	0	Very confident	0	Adequate	1	Moderate/high risk	1		27	Not married	1	0	0	0	0	No	0	Not very confident	3	1	Male	Degree	Single	Orthodox	1	Yes	No	No	No	No	Yes	No	No	No	No	Good
0	<=25 yr	2	Yes	2	BSC & below	7000	6991-12800	<= 2	0	0	1	1	0	0	Not confident	1	Not adequate	1	Moderate/high risk	1		25	Married	1	0	0	0	0	No	0	Not confident	1	1	Female	Degree	Maried	Orthodox	1	Yes	No	No	No	No	Yes	Yes	No	No	No	Good
0	26-30 yr	2	Yes	0	BSC & below	7000	6991-12800	3 - 4	0	1	1	1	0	0	Not confident	2	Not very adequate	1	Low risk	1		27	Not married	1	0	0	0	1	Yes	0	Not very confident	0	2	Female	Degree	Single	Orthodox	3	Yes	No	No	No	Yes	Yes	Yes	No	No	No	Very good
0	26-30 yr	2	Yes	2	MSc & above	9000	6991-12800	<= 2	0	0	1	1	0	0	Not confident	2	Not adequate	0	Low risk	1		26	Married	1	0	0	0	1	No	0	Not confident	0	2	Female	MSc/MPH	Maried	Orthodox	2	Yes	No	No	No	No	Yes	Yes	No	No	No	Very good
1	>=31	2	Yes	2	MSc & above	7000	6991-12800	3 - 4	0	1	1	1	0	0	Very confident	1	Not adequate	1	Moderate/high risk	1		35	Married	1	0	0	0	1	No	0	Not confident	3	1	Male	MSc/MPH	Maried	Orthodox	3	Yes	No	No	No	Yes	Yes	Yes	No	No	No	Very good
0	26-30 yr	2	No	0	MSc & above	4900	6991-12800	<= 2	0	1	1	1	1	0	Very confident	2	Adequate	1	Moderate/high risk	2		27	Not married	1	1	0	0	1	No	0	Confident	3	1	Male	MSc/MPH	Single	Orthodox	2	Yes	No	Yes	No	Yes	Yes	Yes	Yes	No	No	Very good
0	26-30 yr	2	No	0	MSc & above	6000	<=6990	3 - 4	0	0	0	0	0	0	Not confident	2	Adequate	1	Low risk	1		28	Not married	1	0	0	0	0	No	0	Not very confident	0	2	Male	MSc/MPH	Single	Orthodox	3	Yes	No	No	No	No	No	No	No	No	No	Good
1	26-30 yr	2	No	0	BSC & below	7000	6991-12800	<= 2	0	1	1	1	0	1	Not confident	2	Not adequate	0	Low risk	1		28	Not married	1	0	0	1	1	No	0	Confident	0	2	Male	Degree	Single	Orthodox	1	Yes	No	No	No	Yes	Yes	Yes	No	Yes	Yes	Very good
0	<=25 yr	2	Yes	0	MSc & above	8786	6991-12800	>=5	0	0	1	1	0	0	Not confident	2	Not very adequate	1	Low risk	0		25	Not married	1	1	0	0	1	No	0	Not very confident	0	2	Female	MSc/MPH	Single	Orthodox	6	Yes	No	Yes	No	No	Yes	Yes	No	No	No	Very good
1	>=31	2	Yes	0	MSc & above	9000	6991-12800	<= 2	0	0	0	0	0	1	Not confident	0	Not very adequate	0	Low risk	1		32	Not married	1	0	0	1	1	No	0	Not very confident	0	2	Male	MSc/MPH	Single	Orthodox	2	Yes	No	No	No	No	No	No	No	Yes	Yes	Very good
0	26-30 yr	2	Yes	2	MSc & above	9665	6991-12800	3 - 4	0	0	0	0	1	0	Confident	2	Not very adequate	1	Moderate/high risk	2		28	Married	1	0	0	0	0	No	0	Not very confident	2	1	Female	MSc/MPH	Maried	Orthodox	3	Yes	No	No	No	No	No	No	Yes	No	No	Good
1	26-30 yr	2	No	2	MSc & above	9053	6991-12800	<= 2	0	0	1	0	0	0	Very confident	2	Adequate	1	Moderate/high risk	1		30	Married	1	0	0	0	1	No	0	Confident	3	0	Male	MSc/MPH	Maried	Orthodox	2	Yes	No	No	No	No	Yes	No	No	No	No	Very good
1	26-30 yr	2	Yes	0	MSc & above	9000	6991-12800	<= 2	0	0	0	1	0	0	Not confident	0	Not adequate	2	Low risk	1		29	Not married	1	0	0	0	1	No	0	Not confident	0	2	Male	MSc/MPH	Single	Orthodox	1	Yes	No	No	No	No	No	Yes	No	No	No	Very good
1	26-30 yr	2	No	1	MSc & above	9450	6991-12800	<= 2	0	1	0	1	1	0	Not confident	2	Not very adequate	1	Moderate/high risk	2		28	Not married	1	0	0	0	1	No	0	Not very confident	0	1	Male	MSc/MPH	Single	Orthodox	1	Yes	No	No	No	Yes	No	Yes	Yes	No	No	Very good
1	26-30 yr	2	Yes	0	MSc & above	11305	6991-12800	<= 2	0	1	1	1	0	0	Confident	2	Not adequate	2	Low risk	1		30	Not married	1	0	0	0	1	No	0	Not very confident	2	2	Male	MSc/MPH	Single	Orthodox	1	Yes	No	No	No	Yes	Yes	Yes	No	No	No	Very good
0	26-30 yr	2	No	2	MSc & above	10000	6991-12800	3 - 4	0	0	1	0	0	0	Not confident	2	Not adequate	0	Low risk	1		29	Married	1	0	0	0	1	No	0	Confident	0	2	Female	MSc/MPH	Maried	Orthodox	3	Yes	No	No	No	No	Yes	No	No	No	No	Very good
1	26-30 yr	2	Yes	0	BSC & below	8810	6991-12800	<= 2	0	1	0	0	0	0	Confident	2	Adequate	1	Moderate/high risk	2		30	Not married	1	0	0	0	0	No	0	Not confident	2	1	Male	Degree	Single	Orthodox	1	Yes	No	No	No	Yes	No	No	No	No	No	Good
1	26-30 yr	2	Yes	2	MSc & above	8000	6991-12800	3 - 4	1	1	0	0	1	0	Not confident	0	Not adequate	0	Low risk	0		30	Married	1	0	0	0	1	No	0	Not confident	1	2	Male	MSc/MPH	Maried	Orthodox	3	Yes	Yes	No	No	Yes	No	No	Yes	No	No	Very good
1	>=31	2	No	0	MSc & above	13000	>=12801	<= 2	0	1	0	1	0	0	Confident	2	Not adequate	1	Low risk	2		33	Not married	1	0	0	0	0	No	0	Confident	2	2	Male	MSc/MPH	Single	Orthodox	1	Yes	No	No	No	Yes	No	Yes	No	No	No	Good
0	>=31	1	Yes	2	MSc & above	17000	>=12801	>=5	1	0	1	1	0	1	Confident	0	Not very adequate	0	Low risk	0		47	Married	1	1	0	0	0	No	0	Not confident	2	2	Female	Ph.D	Maried	protestant	6	Yes	Yes	Yes	No	No	Yes	Yes	No	No	Yes	Good
0	26-30 yr	2	Yes	2	BSC & below	8600	6991-12800	3 - 4	0	0	1	1	1	0	Very confident	2	Adequate	2	Low risk	1		28	Married	1	1	0	0	1	No	0	Confident	3	2	Female	Degree	Maried	Orthodox	3	Yes	No	Yes	No	No	Yes	Yes	Yes	No	No	Very good
1	26-30 yr	2	Yes	2	BSC & below	7000	6991-12800	<= 2	0	0	1	0	1	0	Confident	2	Adequate	1	Low risk	1		28	Married	1	1	0	0	1	No	0	Not confident	2	2	Male	Degree	Maried	Orthodox	2	Yes	No	Yes	No	No	Yes	No	Yes	No	No	Very good
0	>=31	0	Yes	0	BSC & below	7500	6991-12800	<= 2	0	0	0	1	0	0	Not confident	2	Not adequate	0	Low risk	2		35	Not married	1	0	0	0	1	No	0	Not confident	0	2	Female	Degree	Single	Muslim	1	Yes	No	No	No	No	No	Yes	No	No	No	Very good
0	>=31	2	Yes	0	BSC & below	7500	6991-12800	<= 2	0	1	1	1	1	1	Confident	2	Not adequate	0	No risk/not sure	0		33	Not married	1	1	0	0	0	No	0	Not confident	2	3	Female	Degree	Single	Orthodox	2	Yes	No	Yes	No	Yes	Yes	Yes	Yes	No	Yes	Good
0	>=31	2	Yes	0	BSC & below	7500	6991-12800	<= 2	0	1	1	1	1	1	Confident	2	Not adequate	0	No risk/not sure	2		33	Not married	1	1	0	0	0	No	0	Not confident	2	3	Female	Degree	Single	Orthodox	2	Yes	No	Yes	No	Yes	Yes	Yes	Yes	No	Yes	Good
1	>=31	0	Yes	2	BSC & below	7500	6991-12800	<= 2	1	1	1	1	1	1	Confident	2	Not adequate	0	No risk/not sure	2		36	Married	1	1	0	0	0	No	0	Not confident	2	3	Male	Degree	Maried	Muslim	2	Yes	Yes	Yes	No	Yes	Yes	Yes	Yes	No	Yes	Good
1	>=31	2	Yes	2	MSc & above	11305	6991-12800	>=5	1	1	0	0	1	0	Not confident	1	Not adequate	2	Low risk	1		32	Married	1	0	0	1	0	No	0	Not very confident	1	2	Male	MSc/MPH	Maried	Orthodox	6	Yes	Yes	No	No	Yes	No	No	Yes	Yes	No	Good
0	26-30 yr	2	No	2	BSC & below	9076	6991-12800	>=5	1	0	0	0	0	1	Not confident	0	Not adequate	0	Low risk	1		29	Married	1	0	0	1	0	No	0	Not confident	1	2	Female	Degree	Maried	Orthodox	6	Yes	Yes	No	No	No	No	No	No	Yes	Yes	Good
1	>=31	2	No	1	MSc & above	11305	6991-12800	<= 2	0	0	0	0	0	0	Not confident	2	Not very adequate	2	No risk/not sure	1		31	Not married	1	0	0	1	0	No	0	Confident	1	4	Male	MSc/MPH	Single	Orthodox	1	Yes	No	No	No	No	No	No	No	Yes	No	Good
1	26-30 yr	0	Yes	0	MSc & above	11305	6991-12800	<= 2	0	0	0	0	0	0	Not confident	0	Not adequate	2	No risk/not sure	0		30	Not married	1	0	0	1	1	No	0	Not very confident	1	4	Male	MSc/MPH	Single	Muslim	1	Yes	No	No	No	No	No	No	No	Yes	No	Very good
1	>=31	2	Yes	2	MSc & above	11305	6991-12800	>=5	0	0	0	0	0	0	Not confident	0	Not adequate	2	Moderate/high risk	0		32	Married	1	0	0	1	1	No	0	Not confident	1	1	Male	MSc/MPH	Maried	Orthodox	7	Yes	No	No	No	No	No	No	No	Yes	No	Very good
0	26-30 yr	2	Yes	2	BSC & below	20000	>=12801	>=5	0	0	0	0	0	1	Not confident	0	Not very adequate	2	Moderate/high risk	1		29	Married	1	0	0	1	0	No	0	Not confident	1	1	Female	Degree	Maried	Orthodox	6	Yes	No	No	No	No	No	No	No	Yes	Yes	Good
1	26-30 yr	0	No	0	MSc & above	11305	6991-12800	<= 2	0	0	0	0	0	0	Not confident	2	Not adequate	0	Moderate/high risk	2		29	Not married	1	0	0	1	1	No	0	Confident	1	1	Male	MSc/MPH	Single	Muslim	1	Yes	No	No	No	No	No	No	No	Yes	No	Very good
0	26-30 yr	2	No	1	MSc & above	11305	6991-12800	<= 2	0	0	0	0	0	1	Not confident	1	Not very adequate	2	Moderate/high risk	0		30	Not married	1	0	0	1	1	No	0	Not very confident	0	1	Male	MSc/MPH	Single	Orthodox	2	Yes	No	No	No	No	No	No	No	Yes	Yes	Very good
1	26-30 yr	2	Yes	2	BSC & below	15000	>=12801	<= 2	0	0	0	0	0	1	Confident	0	Not very adequate	2	Moderate/high risk	2		28	Married	1	0	0	0	1	No	0	Not very confident	2	1	Male	Degree	Maried	Orthodox	2	Yes	No	No	No	No	No	No	No	No	Yes	Very good
0	26-30 yr	2	No	0	BSC & below	7000	6991-12800	<= 2	0	1	1	1	1	0	Not confident	1	Not adequate	2	Moderate/high risk	1		27	Not married	1	0	0	1	1	No	0	Not very confident	0	1	Male	Degree	Single	Orthodox	1	Yes	No	No	No	Yes	Yes	Yes	Yes	Yes	Yes	Very bad
1	26-30 yr	2	No	1	BSC & below	7000	6991-12800	<= 2	0	1	1	1	1	1	Confident	2	Adequate	0	Low risk	1		29	Not married	1	0	0	1	0	No	0	Confident	2	2	Male	Degree	Single	Orthodox	2	Yes	No	No	No	Yes	Yes	Yes	Yes	Yes	Yes	Good
1	26-30 yr	2	Yes	0	MSc & above	8000	6991-12800	<= 2	0	1	0	1	1	1	Not confident	0	Not very adequate	0	Low risk	1		30	Not married	1	0	0	1	0	No	0	Not confident	0	2	Male	MSc/MPH	Single	Orthodox	2	Yes	No	No	No	Yes	No	Yes	Yes	Yes	Yes	Good
0	26-30 yr	2	No	0	BSC & below	7500	6991-12800	<= 2	0	1	0	1	1	0	Very confident	2	Adequate	2	Low risk	1		26	Not married	1	0	0	1	1	No	0	Not very confident	3	2	Male	Degree	Single	Orthodox	1	Yes	No	No	No	Yes	No	Yes	Yes	Yes	Yes	Very good
0	<=25 yr	2	No	0	BSC & below	6500	6991-12800	3 - 4	1	1	1	1	1	0	Not confident	0	Not very adequate	0	Low risk	1		25	Not married	1	1	0	1	1	No	0	Not very confident	0	2	Female	Degree	Single	Orthodox	4	Yes	Yes	Yes	No	Yes	Yes	Yes	Yes	Yes	Yes	Very good
1	>=31	2	No	2	MSc & above	8000	>=12801	3 - 4	1	1	1	1	1	0	Not confident	2	Not adequate	0	Low risk	1		35	Married	1	0	0	1	1	No	0	Not very confident	0	2	Male	MSc/MPH	Maried	Orthodox	3	Yes	Yes	No	No	Yes	Yes	Yes	Yes	Yes	Yes	Very good
0	26-30 yr	2	No	2	BSC & below	7500	>=12801	<= 2	0	1	1	1	1	1	Not confident	2	Adequate	2	Low risk	2		30	Married	1	1	0	1	0	No	0	Not very confident	0	2	Male	Degree	Maried	Orthodox	2	Yes	No	No	No	Yes	Yes	Yes	Yes	Yes	Yes	Good
0	>=31	2	No	0	BSC & below	6500	6991-12800	3 - 4	1	1	1	1	1	1	Confident	1	Adequate	2	Low risk	1		34	Not married	1	1	0	1	1	No	0	Not very confident	2	2	Male	Degree	Single	Orthodox	4	Yes	Yes	No	No	Yes	Yes	Yes	Yes	Yes	Yes	Very good
1	26-30 yr	2	No	1	BSC & below	7500	6991-12800	<= 2	0	1	1	1	1	0	Confident	0	Not very adequate	2	Low risk	1		29	Not married	1	1	0	1	1	No	0	Not very confident	2	2	Male	Degree	Single	Orthodox	1	Yes	No	No	No	Yes	Yes	Yes	Yes	Yes	Yes	Very good
0	>=31	0	No	2	BSC & below	8000	6991-12800	>=5	1	1	1	1	1	1	Confident	2	Not very adequate	0	Low risk	2		37	Married	1	1	0	1	0	No	0	Not very confident	2	2	Female	Degree	Maried	Muslim	5	Yes	Yes	No	No	Yes	Yes	Yes	Yes	Yes	Yes	Good
1	>=31	2	No	2	MSc & above	8500	>=12801	3 - 4	1	1	1	1	1	0	Confident	2	Adequate	2	Moderate/high risk	1		31	Married	1	1	0	1	1	No	0	Not very confident	2	1	Male	MSc/MPH	Maried	Orthodox	3	Yes	Yes	No	No	Yes	Yes	Yes	Yes	Yes	Yes	Very good
0	26-30 yr	2	No	2	BSC & below	8500	6991-12800	3 - 4	1	1	1	1	1	0	Not confident	0	Not adequate	2	Moderate/high risk	2		30	Married	1	0	0	1	1	Yes	0	Not very confident	0	1	Female	Degree	Maried	Orthodox	3	Yes	Yes	No	No	Yes	Yes	Yes	Yes	Yes	Yes	Very good
1	>=31	2	No	2	BSC & below	8500	6991-12800	>=5	1	1	1	1	1	1	Confident	2	Not adequate	0	Low risk	2		32	Married	1	0	0	1	1	No	0	Confident	2	2	Male	Degree	Maried	Orthodox	4	Yes	Yes	No	No	Yes	Yes	Yes	Yes	Yes	Yes	Very good
0	26-30 yr	2	No	0	BSC & below	7500	6991-12800	<= 2	0	1	1	1	1	1	Not confident	0	Not very adequate	1	Low risk	1		29	Not married	1	0	0	1	1	No	0	Not very confident	0	2	Male	Degree	Single	Orthodox	1	Yes	No	No	No	Yes	Yes	Yes	Yes	Yes	Yes	Very good
0	>=31	2	No	2	BSC & below	8000	6991-12800	>=5	1	1	1	1	1	0	Not confident	0	Not very adequate	2	Low risk	1		36	Married	1	1	0	1	1	No	0	Not very confident	0	2	Male	Degree	Maried	Orthodox	5	Yes	Yes	No	No	Yes	Yes	Yes	Yes	Yes	Yes	Very good
1	26-30 yr	2	Yes	2	BSC & below	9000	6991-12800	<= 2	0	1	1	1	1	1	Not confident	0	Not very adequate	2	Low risk	1		28	Married	1	0	0	1	1	No	0	Not very confident	0	2	Male	Degree	Maried	Orthodox	2	Yes	No	No	No	Yes	Yes	Yes	Yes	Yes	Yes	Very good
1	>=31	2	No	1	BSC & below	8500	6991-12800	3 - 4	0	1	1	1	1	1	Confident	2	Not adequate	2	Low risk	2		36	Not married	1	1	0	1	1	No	0	Not very confident	2	2	Male	Degree	Single	Orthodox	4	Yes	No	Yes	No	Yes	Yes	Yes	Yes	Yes	Yes	Very good
1	26-30 yr	0	No	2	BSC & below	7000	6991-12800	<= 2	0	1	1	1	1	0	Confident	1	Not adequate	1	Low risk	1		29	Married	1	0	0	1	0	No	0	Not very confident	2	2	Male	Degree	Maried	Muslim	2	Yes	No	No	No	Yes	Yes	Yes	Yes	Yes	Yes	Good
1	26-30 yr	2	Yes	2	BSC & below	8000	6991-12800	3 - 4	1	1	1	1	1	1	Not confident	0	Not very adequate	2	Low risk	1		30	Married	1	0	0	1	0	No	0	Not very confident	0	2	Male	Degree	Maried	Orthodox	3	Yes	Yes	No	No	Yes	Yes	Yes	Yes	Yes	Yes	Good
1	26-30 yr	2	No	0	BSC & below	8000	6991-12800	3 - 4	0	1	1	1	1	0	Not confident	0	Not very adequate	1	Low risk	1		26	Not married	1	0	0	1	0	No	0	Not very confident	0	2	Male	Degree	Single	Orthodox	3	Yes	No	No	No	Yes	Yes	Yes	Yes	Yes	Yes	Good
0	26-30 yr	2	No	2	BSC & below	9000	6991-12800	<= 2	0	1	1	1	1	0	Not confident	1	Not adequate	0	Low risk	1		29	Married	1	0	0	1	1	No	0	Not very confident	0	2	Female	Degree	Maried	Orthodox	2	Yes	No	No	No	Yes	Yes	Yes	Yes	Yes	Yes	Very good
1	>=31	2	No	1	BSC & below	7000	6991-12800	<= 2	0	1	1	1	1	1	Confident	2	Not adequate	2	Moderate/high risk	1		32	Not married	1	0	0	1	1	No	0	Not very confident	2	1	Male	Degree	Single	Orthodox	1	Yes	No	No	No	Yes	Yes	Yes	Yes	Yes	Yes	Very good
0	<=25 yr	2	Yes	0	BSC & below	6000	<=6990	3 - 4	0	1	1	1	1	1	Confident	0	Not very adequate	2	Low risk	1		24	Not married	1	0	0	1	1	No	0	Not very confident	2	2	Female	Degree	Single	Orthodox	3	Yes	No	No	No	Yes	Yes	Yes	Yes	Yes	Yes	Very good
1	26-30 yr	2	No	2	MSc & above	10000	6991-12800	3 - 4	1	1	1	1	1	1	Confident	2	Adequate	2	Low risk	2		30	Married	1	0	0	1	0	No	0	Confident	2	2	Male	MSc/MPH	Maried	Orthodox	4	Yes	Yes	No	No	Yes	Yes	Yes	Yes	Yes	Yes	Good
1	>=31	1	No	0	BSC & below	7000	6991-12800	>=5	1	1	1	1	1	1	Not confident	1	Not very adequate	0	Low risk	1		37	Not married	1	1	0	1	1	No	0	Not very confident	0	2	Male	Degree	Single	protestant	3	Yes	Yes	No	No	Yes	Yes	Yes	Yes	Yes	Yes	Very good
0	26-30 yr	2	No	1	BSC & below	8500	6991-12800	<= 2	0	1	1	1	1	0	Confident	2	Adequate	0	Low risk	1		29	Not married	1	1	0	1	1	No	0	Confident	2	2	Male	Degree	Single	Orthodox	2	Yes	No	No	No	Yes	Yes	Yes	Yes	Yes	Yes	Very good
0	>=31	2	No	2	MSc & above	10000	6991-12800	3 - 4	1	1	1	1	1	0	Not confident	1	Adequate	2	Low risk	1		38	Married	1	0	0	1	1	No	0	Confident	0	2	Male	Medical Doctor	Maried	Orthodox	3	Yes	Yes	No	No	Yes	Yes	Yes	Yes	Yes	Yes	Very good
1	>=31	2	No	2	MSc & above	9500	>=12801	3 - 4	1	1	1	1	1	1	Confident	0	Not very adequate	2	No risk/not sure	1		34	Married	1	1	0	1	0	No	0	Confident	2	3	Male	MSc/MPH	Maried	Orthodox	4	Yes	Yes	No	No	Yes	Yes	Yes	Yes	Yes	Yes	Good
0	26-30 yr	2	No	0	MSc & above	8000	6991-12800	>=5	1	1	1	1	1	1	Confident	1	Not very adequate	1	Moderate/high risk	1		29	Not married	1	0	0	1	0	No	0	Not very confident	2	1	Female	MSc/MPH	Single	Orthodox	5	Yes	Yes	No	No	Yes	Yes	Yes	Yes	Yes	Yes	Good
1	>=31	1	No	2	BSC & below	8000	>=12801	<= 2	0	1	1	1	1	1	Not confident	1	Not very adequate	1	No risk/not sure	1		31	Married	1	0	0	1	1	No	0	Not very confident	0	3	Male	Degree	Maried	protestant	2	Yes	No	No	No	Yes	Yes	Yes	Yes	Yes	Yes	Very good
0	<=25 yr	2	No	0	BSC & below	6500	<=6990	<= 2	0	1	1	1	1	0	Confident	0	Not very adequate	2	No risk/not sure	2		24	Not married	1	1	0	1	1	No	0	Not very confident	2	3	Female	Degree	Single	Orthodox	1	Yes	No	No	No	Yes	Yes	Yes	Yes	Yes	Yes	Very good
1	26-30 yr	2	Yes	2	MSc & above	9500	6991-12800	<= 2	0	1	1	1	1	1	Confident	0	Adequate	2	No risk/not sure	1		27	Married	1	0	0	1	1	No	0	Not confident	2	3	Male	MSc/MPH	Maried	Orthodox	2	Yes	No	No	No	Yes	Yes	Yes	Yes	Yes	Yes	Very good
1	>=31	2	No	2	BSC & below	8000	6991-12800	3 - 4	1	1	1	1	1	1	Confident	2	Not very adequate	2	Low risk	1		33	Married	1	0	0	1	1	No	0	Not very confident	2	2	Male	Degree	Maried	Orthodox	4	Yes	Yes	No	No	Yes	Yes	Yes	Yes	Yes	Yes	Very good
0	26-30 yr	2	No	0	BSC & below	7000	>=12801	3 - 4	0	1	1	1	1	0	Confident	1	Not very adequate	0	No risk/not sure	1		28	Not married	1	1	0	1	0	No	0	Not very confident	2	3	Female	Degree	Single	Orthodox	3	Yes	No	No	No	Yes	Yes	Yes	Yes	Yes	Yes	Good
1	26-30 yr	2	No	0	BSC & below	6500	6991-12800	<= 2	0	1	1	1	1	1	Confident	0	Adequate	2	Low risk	1		29	Not married	1	1	0	1	0	No	0	Not very confident	2	2	Male	Degree	Single	Orthodox	1	Yes	No	No	No	Yes	Yes	Yes	Yes	Yes	Yes	Good
0	>=31	2	No	0	BSC & below	7000	6991-12800	3 - 4	1	1	1	1	1	1	Confident	0	Not very adequate	2	No risk/not sure	1		33	Not married	1	0	0	1	0	No	0	Not very confident	2	3	Female	Degree	Single	Orthodox	4	Yes	Yes	No	No	Yes	Yes	Yes	Yes	Yes	Yes	Good
1	>=31	2	No	0	BSC & below	5000	<=6990	<= 2	0	1	1	1	1	0	Not confident	1	Not very adequate	0	Low risk	2		37	Not married	1	0	0	0	0	No	0	Confident	0	2	Male	Diploma	Single	Orthodox	1	Yes	No	No	No	Yes	Yes	Yes	Yes	No	No	Good
1	>=31	2	No	2	MSc & above	12000	6991-12800	3 - 4	1	1	1	1	1	1	Confident	0	Not very adequate	1	Low risk	1		38	Married	1	0	0	1	1	No	0	Not very confident	2	2	Male	Specialist	Maried	Orthodox	4	Yes	Yes	No	No	Yes	Yes	Yes	Yes	Yes	Yes	Very good
0	<=25 yr	2	No	0	BSC & below	6000	6991-12800	<= 2	0	1	1	1	1	1	Confident	2	Not very adequate	2	No risk/not sure	1		22	Not married	1	1	0	0	0	No	0	Confident	2	3	Male	Degree	Single	Orthodox	1	Yes	No	No	No	Yes	Yes	Yes	Yes	No	Yes	Good
0	>=31	2	No	2	MSc & above	10000	6991-12800	>=5	1	1	1	1	1	0	Confident	0	Not very adequate	2	Low risk	2		34	Married	1	1	0	1	0	No	0	Not very confident	2	2	Male	MSc/MPH	Maried	Orthodox	5	Yes	Yes	No	No	Yes	Yes	Yes	Yes	Yes	Yes	Good
0	<=25 yr	2	Yes	0	BSC & below	5000	<=6990	3 - 4	1	1	1	1	1	0	Not confident	2	Adequate	1	Low risk	1		21	Not married	1	0	0	0	0	No	0	Not very confident	0	2	Female	Diploma	Single	Orthodox	4	Yes	Yes	No	No	Yes	Yes	Yes	Yes	No	No	Good
1	>=31	1	No	2	MSc & above	10000	6991-12800	>=5	1	1	1	1	1	1	Not confident	1	Adequate	1	No risk/not sure	2		38	Married	1	0	0	1	0	No	1	Not very confident	0	3	Male	MSc/MPH	Maried	protestant	5	Yes	Yes	No	No	Yes	Yes	Yes	Yes	Yes	Yes	Good
1	26-30 yr	2	Yes	2	MSc & above	9500	6991-12800	<= 2	0	1	1	1	1	1	Confident	0	Not very adequate	2	No risk/not sure	1		29	Married	1	0	0	1	0	No	1	Not very confident	2	3	Male	MSc/MPH	Maried	Orthodox	2	Yes	No	No	No	Yes	Yes	Yes	Yes	Yes	Yes	Good
1	>=31	0	No	2	MSc & above	10000	>=12801	>=5	1	1	1	1	1	1	Not confident	2	Not very adequate	0	Low risk	2		37	Married	1	0	0	1	0	No	0	Not very confident	0	2	Male	MSc/MPH	Maried	Muslim	6	Yes	Yes	No	No	Yes	Yes	Yes	Yes	Yes	Yes	Good
1	26-30 yr	2	No	0	BSC & below	8000	6991-12800	<= 2	0	1	1	1	1	0	Confident	1	Not adequate	2	Low risk	1		28	Not married	1	1	0	1	1	No	0	Not very confident	2	2	Male	Degree	Single	Orthodox	1	Yes	No	No	No	Yes	Yes	Yes	Yes	Yes	Yes	Very good
1	>=31	2	No	2	BSC & below	8000	6991-12800	3 - 4	1	1	1	1	1	1	Confident	1	Adequate	2	Moderate/high risk	1		33	Married	1	0	0	1	0	No	0	Confident	2	1	Male	Degree	Maried	Orthodox	3	Yes	Yes	No	No	Yes	Yes	Yes	Yes	Yes	Yes	Good
0	>=31	2	No	2	BSC & below	7500	6991-12800	>=5	1	1	1	1	1	1	Confident	2	Adequate	0	Low risk	1		34	Married	1	1	0	1	1	No	0	Confident	2	2	Female	Degree	Maried	Orthodox	5	Yes	Yes	No	No	Yes	Yes	Yes	Yes	Yes	Yes	Very good
1	>=31	2	No	0	BSC & below	7000	6991-12800	3 - 4	1	1	1	1	1	1	Confident	2	Adequate	0	Low risk	1		35	Not married	1	1	0	1	0	No	0	Confident	2	2	Male	Degree	Single	Orthodox	4	Yes	Yes	No	No	Yes	Yes	Yes	Yes	Yes	Yes	Good
0	26-30 yr	2	No	0	MSc & above	8000	6991-12800	<= 2	0	1	1	1	1	0	Not confident	1	Not very adequate	2	No risk/not sure	2		29	Not married	1	0	0	1	0	No	0	Confident	0	3	Male	MSc/MPH	Single	Orthodox	1	Yes	No	No	No	Yes	Yes	Yes	Yes	Yes	Yes	Good
1	26-30 yr	2	No	0	MSc & above	9500	6991-12800	<= 2	0	1	1	1	1	1	Not confident	1	Not adequate	2	No risk/not sure	2		30	Not married	1	0	0	1	1	No	0	Not very confident	0	3	Male	MSc/MPH	Single	Orthodox	1	Yes	No	No	No	Yes	Yes	Yes	Yes	Yes	Yes	Very good
0	>=31	0	Yes	1	BSC & below	10400	6991-12800	>=5	1	0	1	1	0	0	Not confident	0	Not adequate	1	Moderate/high risk	1		40	Married	1	1	0	0	0	No	0	Not confident	1	1	Female	Degree	Separated/Divorced	Muslim	5	Yes	Yes	Yes	No	No	Yes	Yes	No	No	No	Good
1	26-30 yr	2	Yes	2	MSc & above	9000	6991-12800	<= 2	0	0	0	0	0	0	Not confident	2	Not adequate	2	Low risk	2		28	Married	1	1	0	0	0	No	0	Not very confident	0	2	Male	MSc/MPH	Maried	Orthodox	2	Yes	No	Yes	No	No	No	No	No	No	No	Good
1	26-30 yr	2	Yes	2	MSc & above	9500	6991-12800	3 - 4	0	0	0	0	0	0	Not confident	2	Not adequate	1	Moderate/high risk	1		29	Married	1	0	0	0	0	No	0	Not confident	1	1	Male	MSc/MPH	Maried	Orthodox	3	Yes	No	No	No	No	No	No	No	No	No	Good
0	<=25 yr	1	Yes	0	BSC & below	7000	6991-12800	<= 2	0	0	1	0	0	0	Not confident	2	Not very adequate	0	Low risk	1		24	Not married	1	0	0	0	1	No	0	Not very confident	0	2	Female	Degree	Single	protestant	2	Yes	No	No	No	No	Yes	No	No	No	No	Very good
1	26-30 yr	2	Yes	2	MSc & above	10000	6991-12800	<= 2	0	0	0	0	0	0	Not confident	2	Not adequate	0	Moderate/high risk	2		30	Married	1	0	0	0	1	No	0	Not very confident	1	1	Male	MSc/MPH	Maried	Orthodox	2	Yes	No	No	No	No	No	No	No	No	No	Very good
1	>=31	2	No	2	BSC & below	6000	6991-12800	>=5	0	0	0	1	0	0	Confident	2	Not very adequate	0	No risk/not sure	2		31	Married	1	1	0	0	1	No	0	Confident	2	3	Male	Degree	Maried	Orthodox	4	Yes	No	No	No	No	No	Yes	No	No	No	Very good
1	26-30 yr	2	No	2	BSC & below	8017	6991-12800	<= 2	0	0	1	1	0	1	Very confident	2	Not adequate	2	No risk/not sure	1		30	Married	1	0	0	1	1	No	0	Not very confident	3	3	Male	Degree	Maried	Orthodox	2	Yes	No	No	No	No	Yes	Yes	No	Yes	Yes	Very good
1	>=31	2	Yes	2	MSc & above	11305	6991-12800	3 - 4	0	1	1	0	0	0	Very confident	2	Adequate	0	Low risk	1		32	Married	1	1	0	0	1	No	0	Not very confident	3	2	Male	MSc/MPH	Maried	Orthodox	3	Yes	No	Yes	No	Yes	Yes	No	No	No	No	Very good
0	<=25 yr	2	Yes	2	BSC & below	7000	6991-12800	<= 2	0	1	1	1	0	0	Confident	1	Not adequate	2	Moderate/high risk	1		24	Married	1	0	0	0	1	No	0	Not confident	2	1	Female	Degree	Maried	Orthodox	2	Yes	No	No	No	Yes	Yes	Yes	No	No	No	Very good
0	<=25 yr	2	Yes	2	BSC & below	7000	6991-12800	<= 2	0	0	1	1	0	0	Confident	1	Not adequate	2	Moderate/high risk	1		24	Married	1	0	0	0	0	No	0	Not confident	2	1	Female	Degree	Maried	Orthodox	1	Yes	No	No	No	No	Yes	Yes	No	No	No	Good
0	26-30 yr	2	Yes	2	MSc & above	20000	>=12801	>=5	1	0	1	1	0	0	Confident	2	Not very adequate	0	Low risk	2		30	Married	1	0	0	0	1	No	0	Not very confident	2	2	Female	MSc/MPH	Maried	Orthodox	6	Yes	Yes	No	No	No	Yes	Yes	No	No	No	Very good
1	26-30 yr	2	Yes	2	MSc & above	20000	>=12801	<= 2	0	1	1	1	0	0	Confident	1	Not very adequate	2	No risk/not sure	1		30	Married	1	0	0	1	1	No	0	Not very confident	2	4	Male	MSc/MPH	Maried	Orthodox	2	Yes	No	No	No	Yes	Yes	Yes	No	Yes	No	Very good
1	26-30 yr	2	Yes	2	MSc & above	10000	6991-12800	<= 2	0	0	0	0	0	1	Not confident	1	Not very adequate	0	Low risk	2		28	Married	1	0	0	0	0	No	0	Not very confident	0	2	Male	MSc/MPH	Maried	Orthodox	1	Yes	No	No	No	No	No	No	No	No	Yes	Good
0	26-30 yr	2	Yes	0	BSC & below	9500	6991-12800	3 - 4	0	0	1	1	0	1	Confident	1	Not adequate	1	Moderate/high risk	1		29	Not married	1	1	0	0	0	Yes	1	Not very confident	2	1	Female	Degree	Single	Orthodox	3	Yes	No	Yes	No	No	Yes	Yes	No	No	Yes	Good
1	26-30 yr	2	Yes	2	BSC & below	7854	6991-12800	<= 2	0	0	0	0	0	0	Not confident	2	Not adequate	1	Low risk	1		29	Married	1	0	0	0	0	No	0	Not confident	1	2	Male	Degree	Maried	Orthodox	2	Yes	No	No	No	No	No	No	No	No	No	Good
1	>=31	2	Yes	0	MSc & above	10400	6991-12800	<= 2	0	0	0	0	0	0	Very confident	2	Adequate	1	Moderate/high risk	1		31	Not married	1	0	0	0	1	No	0	Not confident	3	1	Male	MSc/MPH	Single	Orthodox	2	Yes	No	No	No	No	No	No	No	No	No	Very bad
1	26-30 yr	2	Yes	0	BSC & below	7000	6991-12800	<= 2	0	0	0	1	0	1	Confident	2	Adequate	2	Moderate/high risk	2		30	Not married	1	0	0	1	1	No	0	Not confident	2	0	Male	Degree	Single	Orthodox	1	Yes	No	No	No	No	No	Yes	No	Yes	Yes	Very good
0	>=31	0	No	2	MSc & above	11305	6991-12800	3 - 4	1	0	0	0	0	0	Confident	2	Not very adequate	0	Moderate/high risk	2		37	Married	1	0	1	1	0	Yes	1	Confident	2	1	Female	MSc/MPH	Maried	Muslim	4	Yes	Yes	No	Yes	No	No	No	No	Yes	No	Good
0	>=31	0	Yes	1	MSc & above	9000	6991-12800	>=5	1	1	1	1	0	0	Not confident	2	Not very adequate	2	Moderate/high risk	1		33	Married	1	1	0	0	0	No	0	Not very confident	0	1	Female	MSc/MPH	Separated/Divorced	Muslim	7	Yes	Yes	Yes	No	Yes	Yes	Yes	No	No	No	Good
1	26-30 yr	2	Yes	2	MSc & above	9000	6991-12800	<= 2	0	0	0	0	0	0	Very confident	1	Not very adequate	2	No risk/not sure	0		27	Married	1	0	0	0	1	No	0	Not confident	3	3	Male	MSc/MPH	Maried	Orthodox	2	Yes	No	No	No	No	No	No	No	No	No	Very good
1	26-30 yr	2	Yes	0	BSC & below	8000	6991-12800	<= 2	0	0	1	0	0	0	Very confident	0	Adequate	1	Moderate/high risk	1		27	Not married	1	0	0	0	0	No	0	Not very confident	3	1	Male	Degree	Single	Orthodox	1	Yes	No	No	No	No	Yes	No	No	No	No	Good
0	<=25 yr	2	Yes	2	BSC & below	7000	6991-12800	<= 2	0	0	1	1	0	0	Not confident	1	Not adequate	1	Moderate/high risk	1		25	Married	1	0	0	0	0	No	0	Not confident	1	1	Female	Degree	Maried	Orthodox	1	Yes	No	No	No	No	Yes	Yes	No	No	No	Good
0	26-30 yr	2	Yes	0	BSC & below	7000	6991-12800	3 - 4	0	1	1	1	0	0	Not confident	2	Not very adequate	1	Low risk	1		27	Not married	1	0	0	0	1	Yes	0	Not very confident	0	2	Female	Degree	Single	Orthodox	3	Yes	No	No	No	Yes	Yes	Yes	No	No	No	Very good
0	26-30 yr	2	Yes	2	MSc & above	9000	6991-12800	<= 2	0	0	1	1	0	0	Not confident	2	Not adequate	0	Low risk	1		26	Married	1	0	0	0	1	No	0	Not confident	0	2	Female	MSc/MPH	Maried	Orthodox	2	Yes	No	No	No	No	Yes	Yes	No	No	No	Very good
1	>=31	2	Yes	2	MSc & above	7000	6991-12800	3 - 4	0	1	1	1	0	0	Very confident	1	Not adequate	1	Moderate/high risk	1		35	Married	1	0	0	0	1	No	0	Not confident	3	1	Male	MSc/MPH	Maried	Orthodox	3	Yes	No	No	No	Yes	Yes	Yes	No	No	No	Very good
1	26-30 yr	2	No	0	MSc & above	4900	6991-12800	<= 2	0	1	1	1	1	0	Very confident	2	Adequate	1	Moderate/high risk	1		27	Not married	1	1	0	0	1	No	0	Confident	3	1	Male	MSc/MPH	Single	Orthodox	2	Yes	No	Yes	No	Yes	Yes	Yes	Yes	No	No	Very good
0	26-30 yr	2	No	0	MSc & above	6000	<=6990	3 - 4	0	0	0	0	0	0	Not confident	2	Adequate	1	Low risk	1		28	Not married	1	1	0	0	0	No	0	Not very confident	0	2	Male	MSc/MPH	Single	Orthodox	3	Yes	No	No	No	No	No	No	No	No	No	Good
1	26-30 yr	2	No	0	BSC & below	7000	6991-12800	<= 2	0	1	1	1	0	1	Not confident	2	Not adequate	0	Low risk	2		28	Not married	1	1	0	1	1	No	0	Confident	0	2	Male	Degree	Single	Orthodox	1	Yes	No	Yes	No	Yes	Yes	Yes	No	Yes	Yes	Very good
0	<=25 yr	2	Yes	0	MSc & above	8786	6991-12800	>=5	0	0	1	1	0	0	Not confident	2	Not very adequate	1	Low risk	0		25	Not married	1	1	0	0	1	No	0	Not very confident	0	2	Female	MSc/MPH	Single	Orthodox	6	Yes	No	Yes	No	No	Yes	Yes	No	No	No	Very good
1	>=31	2	Yes	0	MSc & above	9000	6991-12800	<= 2	0	0	0	0	0	1	Not confident	0	Not very adequate	0	Low risk	1		32	Not married	1	0	0	1	1	No	0	Not very confident	0	2	Male	MSc/MPH	Single	Orthodox	2	Yes	No	No	No	No	No	No	No	Yes	Yes	Very good
0	26-30 yr	2	Yes	2	MSc & above	9660	6991-12800	3 - 4	0	0	0	0	1	0	Confident	2	Not very adequate	1	Moderate/high risk	2		28	Married	1	0	0	0	0	No	0	Not very confident	2	1	Female	MSc/MPH	Maried	Orthodox	3	Yes	No	No	No	No	No	No	Yes	No	No	Good
1	26-30 yr	2	No	2	MSc & above	9053	6991-12800	<= 2	0	0	1	0	0	0	Very confident	2	Adequate	1	Moderate/high risk	2		30	Married	1	0	0	0	1	No	0	Confident	3	0	Male	MSc/MPH	Maried	Orthodox	2	Yes	No	No	No	No	Yes	No	No	No	No	Very good
1	26-30 yr	2	Yes	0	MSc & above	9000	6991-12800	<= 2	0	0	0	1	0	0	Not confident	0	Not adequate	2	Low risk	1		29	Not married	1	0	0	0	1	No	0	Not confident	0	2	Male	MSc/MPH	Single	Orthodox	1	Yes	No	No	No	No	No	Yes	No	No	No	Very good
1	26-30 yr	2	No	1	MSc & above	9450	6991-12800	<= 2	0	1	0	1	1	0	Not confident	2	Not very adequate	1	Moderate/high risk	2		28	Not married	1	0	0	0	1	No	0	Not very confident	0	1	Male	MSc/MPH	Single	Orthodox	1	Yes	No	No	No	Yes	No	Yes	Yes	No	No	Very good
1	26-30 yr	2	Yes	0	MSc & above	11305	6991-12800	<= 2	0	1	1	1	0	0	Confident	2	Not adequate	2	Low risk	1		30	Not married	1	0	0	0	1	No	0	Not very confident	2	2	Male	MSc/MPH	Single	Orthodox	1	Yes	No	No	No	Yes	Yes	Yes	No	No	No	Very good
1	26-30 yr	2	No	2	MSc & above	10000	6991-12800	3 - 4	0	0	1	0	0	0	Not confident	2	Not adequate	0	Low risk	2		29	Married	1	0	0	0	1	No	0	Confident	0	2	Male	MSc/MPH	Maried	Orthodox	3	Yes	No	No	No	No	Yes	No	No	No	No	Very good
1	26-30 yr	2	Yes	0	BSC & below	8850	6991-12800	<= 2	0	1	0	0	0	0	Confident	2	Adequate	1	Moderate/high risk	2		30	Not married	1	0	0	0	0	No	0	Not confident	2	1	Male	Degree	Single	Orthodox	1	Yes	No	No	No	Yes	No	No	No	No	No	Good
1	26-30 yr	2	Yes	2	MSc & above	8000	6991-12800	3 - 4	1	1	0	0	1	0	Not confident	0	Not adequate	0	Low risk	0		30	Married	1	0	0	0	1	No	0	Not confident	1	2	Male	MSc/MPH	Maried	Orthodox	3	Yes	Yes	No	No	Yes	No	No	Yes	No	No	Very good
1	>=31	2	No	0	MSc & above	13000	>=12801	<= 2	0	1	0	1	0	0	Confident	2	Not very adequate	1	Low risk	2		33	Not married	1	0	0	0	0	No	0	Confident	2	2	Male	MSc/MPH	Single	Orthodox	1	Yes	No	No	No	Yes	No	Yes	No	No	No	Good
0	>=31	1	Yes	2	MSc & above	17000	>=12801	>=5	1	0	1	1	0	1	Confident	0	Not very adequate	0	Low risk	0		47	Married	1	1	0	0	0	No	0	Not confident	2	2	Female	Ph.D	Maried	protestant	6	Yes	Yes	Yes	No	No	Yes	Yes	No	No	Yes	Good
0	26-30 yr	2	Yes	2	BSC & below	8600	6991-12800	3 - 4	0	0	1	1	1	0	Very confident	2	Adequate	2	Low risk	1		28	Married	1	1	0	0	1	No	0	Confident	3	2	Female	Degree	Maried	Orthodox	3	Yes	No	Yes	No	No	Yes	Yes	Yes	No	No	Very good
1	26-30 yr	2	Yes	2	BSC & below	7000	6991-12800	<= 2	0	0	1	0	1	0	Confident	2	Adequate	1	Low risk	1		28	Married	1	1	0	0	1	No	0	Not confident	2	2	Male	Degree	Maried	Orthodox	2	Yes	No	Yes	No	No	Yes	No	Yes	No	No	Very good
0	>=31	0	Yes	0	BSC & below	7500	6991-12800	<= 2	0	0	0	1	0	0	Not confident	2	Not adequate	0	Low risk	2		35	Not married	1	0	0	0	1	No	0	Not confident	0	2	Female	Degree	Single	Muslim	1	Yes	No	No	No	No	No	Yes	No	No	No	Very good
0	>=31	2	Yes	0	BSC & below	7500	6991-12800	<= 2	0	1	1	1	1	1	Confident	2	Not adequate	0	No risk/not sure	0		33	Not married	1	1	0	0	0	No	0	Not confident	2	3	Female	Degree	Single	Orthodox	2	Yes	No	Yes	No	Yes	Yes	Yes	Yes	No	Yes	Good
0	>=31	2	Yes	0	BSC & below	7500	6991-12800	<= 2	0	1	1	1	1	1	Confident	2	Not adequate	0	No risk/not sure	2		33	Not married	1	1	0	0	0	No	0	Not confident	2	3	Female	Degree	Single	Orthodox	2	Yes	No	Yes	No	Yes	Yes	Yes	Yes	No	Yes	Good
1	>=31	0	Yes	2	BSC & below	7500	6991-12800	<= 2	1	1	1	1	1	1	Confident	2	Not adequate	0	No risk/not sure	2		36	Married	1	1	0	0	0	No	0	Not confident	2	3	Male	Degree	Maried	Muslim	2	Yes	Yes	Yes	No	Yes	Yes	Yes	Yes	No	Yes	Good
1	>=31	2	Yes	2	MSc & above	11305	6991-12800	>=5	1	1	0	0	1	0	Not confident	1	Not adequate	2	Low risk	1		32	Married	1	0	0	1	0	No	0	Not very confident	1	2	Male	MSc/MPH	Maried	Orthodox	6	Yes	Yes	No	No	Yes	No	No	Yes	Yes	No	Good
0	26-30 yr	2	No	2	BSC & below	9076	6991-12800	>=5	1	0	0	0	0	1	Not confident	0	Not adequate	2	Low risk	1		29	Married	1	0	0	1	0	No	0	Not confident	1	2	Female	Degree	Maried	Orthodox	6	Yes	Yes	No	No	No	No	No	No	Yes	Yes	Good
1	>=31	2	No	0	MSc & above	11305	6991-12800	<= 2	0	0	0	0	0	0	Not confident	1	Not very adequate	2	No risk/not sure	2		31	Not married	1	1	0	1	0	No	0	Confident	1	4	Male	MSc/MPH	Single	Orthodox	1	Yes	No	No	No	No	No	No	No	Yes	No	Good
1	26-30 yr	0	Yes	0	MSc & above	11305	6991-12800	<= 2	0	0	0	0	0	0	Not confident	0	Not adequate	2	No risk/not sure	0		30	Not married	1	0	0	1	1	No	0	Not very confident	1	4	Male	MSc/MPH	Single	Muslim	1	Yes	No	No	No	No	No	No	No	Yes	No	Very good
1	>=31	2	Yes	2	MSc & above	11305	6991-12800	>=5	0	0	0	0	0	0	Not confident	0	Not adequate	2	Moderate/high risk	0		32	Married	1	0	0	1	1	No	0	Not confident	1	1	Male	MSc/MPH	Maried	Orthodox	7	Yes	No	No	No	No	No	No	No	Yes	No	Very good
0	26-30 yr	2	Yes	2	BSC & below	20000	>=12801	>=5	0	0	0	0	0	1	Not confident	0	Not very adequate	2	Moderate/high risk	1		29	Married	1	0	0	1	0	No	0	Not confident	1	1	Female	Degree	Maried	Orthodox	6	Yes	No	No	No	No	No	No	No	Yes	Yes	Good
1	26-30 yr	0	No	0	MSc & above	11305	6991-12800	<= 2	0	0	0	0	0	0	Not confident	2	Not adequate	2	Moderate/high risk	2		29	Not married	1	0	0	1	1	No	0	Confident	1	1	Male	MSc/MPH	Single	Muslim	1	Yes	No	No	No	No	No	No	No	Yes	No	Very good
0	26-30 yr	2	No	0	MSc & above	15000	6991-12800	<= 2	0	0	0	0	0	1	Not confident	2	Not very adequate	0	Moderate/high risk	0		30	Not married	1	0	0	1	1	No	0	Not very confident	0	1	Male	MSc/MPH	Single	Orthodox	2	Yes	No	No	No	No	No	No	No	Yes	Yes	Very good
1	26-30 yr	2	Yes	2	BSC & below	11305	6991-12800	<= 2	0	0	0	0	0	1	Confident	0	Not very adequate	2	Moderate/high risk	2		28	Married	1	0	0	0	1	No	0	Not very confident	2	1	Male	Degree	Maried	Orthodox	2	Yes	No	No	No	No	No	No	No	No	Yes	Very good
1	26-30 yr	2	No	0	BSC & below	7000	6991-12800	<= 2	0	1	1	1	1	0	Not confident	1	Not adequate	2	Moderate/high risk	1		27	Not married	1	0	0	1	1	No	0	Not very confident	0	1	Male	Degree	Single	Orthodox	1	Yes	No	No	No	Yes	Yes	Yes	Yes	Yes	Yes	Very bad
1	26-30 yr	2	No	0	BSC & below	7000	6991-12800	<= 2	0	1	1	1	1	0	Confident	2	Adequate	2	Low risk	2		29	Not married	1	1	0	1	0	No	0	Confident	2	2	Male	Degree	Single	Orthodox	2	Yes	No	No	No	Yes	Yes	Yes	Yes	Yes	Yes	Good
1	26-30 yr	2	Yes	0	MSc & above	8000	6991-12800	<= 2	0	1	0	1	1	1	Not confident	0	Not very adequate	0	Low risk	1		30	Not married	1	0	0	1	0	No	0	Not confident	0	2	Male	MSc/MPH	Single	Orthodox	2	Yes	No	No	No	Yes	No	Yes	Yes	Yes	Yes	Good
1	26-30 yr	2	No	1	BSC & below	7500	6991-12800	<= 2	0	1	0	1	1	1	Very confident	2	Adequate	2	Low risk	2		26	Not married	1	0	0	1	1	No	0	Not very confident	3	2	Male	Degree	Single	Orthodox	1	Yes	No	No	No	Yes	No	Yes	Yes	Yes	Yes	Very good
0	<=25 yr	2	No	0	BSC & below	6500	6991-12800	3 - 4	1	1	1	1	1	0	Not confident	0	Not very adequate	2	Low risk	1		25	Not married	1	1	0	1	1	No	0	Not very confident	0	2	Female	Degree	Single	Orthodox	4	Yes	Yes	Yes	No	Yes	Yes	Yes	Yes	Yes	Yes	Very good
1	>=31	2	No	2	MSc & above	8000	6991-12800	3 - 4	1	1	1	1	1	0	Not confident	2	Not adequate	0	Low risk	1		35	Married	1	0	0	1	1	No	0	Not very confident	0	2	Male	MSc/MPH	Maried	Orthodox	3	Yes	Yes	No	No	Yes	Yes	Yes	Yes	Yes	Yes	Very good
1	26-30 yr	2	No	2	BSC & below	7500	6991-12800	<= 2	0	1	1	1	1	1	Not confident	2	Adequate	2	Low risk	1		30	Married	1	0	0	1	0	No	0	Not very confident	0	2	Male	Degree	Maried	Orthodox	2	Yes	No	No	No	Yes	Yes	Yes	Yes	Yes	Yes	Good
0	<=25 yr	2	No	0	BSC & below	6500	6991-12800	3 - 4	1	1	1	1	1	1	Confident	0	Adequate	2	Low risk	2		24	Not married	1	1	0	1	1	No	0	Not very confident	2	2	Male	Degree	Single	Orthodox	4	Yes	Yes	No	No	Yes	Yes	Yes	Yes	Yes	Yes	Very good
1	26-30 yr	2	No	1	BSC & below	7500	6991-12800	<= 2	0	1	1	1	1	0	Confident	2	Not very adequate	0	Low risk	2		29	Not married	1	0	0	1	1	No	0	Not very confident	2	2	Male	Degree	Single	Orthodox	1	Yes	No	No	No	Yes	Yes	Yes	Yes	Yes	Yes	Very good
0	>=31	0	No	2	BSC & below	8000	6991-12800	>=5	1	1	1	1	1	1	Confident	1	Not very adequate	0	Low risk	2		37	Married	1	0	0	1	0	No	0	Not very confident	2	2	Female	Degree	Maried	Muslim	5	Yes	Yes	No	No	Yes	Yes	Yes	Yes	Yes	Yes	Good
1	>=31	2	No	2	MSc & above	8500	6991-12800	3 - 4	1	1	1	1	1	1	Confident	0	Adequate	0	Moderate/high risk	1		31	Married	1	1	0	1	1	No	0	Not very confident	2	1	Male	MSc/MPH	Maried	Orthodox	3	Yes	Yes	No	No	Yes	Yes	Yes	Yes	Yes	Yes	Very good
0	26-30 yr	2	No	2	BSC & below	8500	6991-12800	3 - 4	1	1	1	1	1	0	Not confident	1	Not very adequate	2	Moderate/high risk	2		30	Married	1	1	0	1	1	No	0	Not very confident	0	1	Female	Degree	Maried	Orthodox	3	Yes	Yes	No	No	Yes	Yes	Yes	Yes	Yes	Yes	Very good
1	>=31	2	No	2	BSC & below	8500	6991-12800	3 - 4	1	1	1	1	1	0	Confident	2	Not very adequate	2	Low risk	2		32	Married	1	1	0	1	1	No	0	Confident	2	2	Male	Degree	Maried	Orthodox	4	Yes	Yes	No	No	Yes	Yes	Yes	Yes	Yes	Yes	Very good
0	26-30 yr	2	No	0	BSC & below	7500	6991-12800	<= 2	0	1	1	1	1	1	Not confident	0	Not adequate	1	Low risk	2		29	Not married	1	0	0	1	1	No	0	Not very confident	0	2	Male	Degree	Single	Orthodox	1	Yes	No	No	No	Yes	Yes	Yes	Yes	Yes	Yes	Very good
1	>=31	2	No	2	BSC & below	8000	6991-12800	>=5	1	1	1	1	1	1	Not confident	2	Not very adequate	2	Low risk	1		36	Married	1	1	0	1	1	No	0	Not very confident	0	2	Male	Degree	Maried	Orthodox	5	Yes	Yes	No	No	Yes	Yes	Yes	Yes	Yes	Yes	Very good
1	26-30 yr	2	Yes	2	BSC & below	9000	6991-12800	<= 2	0	1	1	1	1	1	Not confident	0	Not very adequate	2	Low risk	1		28	Married	1	0	0	1	1	No	0	Not very confident	0	2	Male	Degree	Maried	Orthodox	2	Yes	No	No	No	Yes	Yes	Yes	Yes	Yes	Yes	Very good
1	26-30 yr	2	No	0	BSC & below	8500	6991-12800	3 - 4	0	1	1	1	1	0	Confident	2	Not very adequate	2	Low risk	2		26	Not married	1	1	0	1	1	No	0	Not very confident	2	2	Male	Degree	Single	Orthodox	4	Yes	No	Yes	No	Yes	Yes	Yes	Yes	Yes	Yes	Very good
0	26-30 yr	0	No	2	BSC & below	7000	6991-12800	<= 2	0	1	1	1	1	1	Confident	0	Not adequate	1	Low risk	1		29	Married	1	1	0	1	0	Yes	0	Not very confident	2	2	Male	Degree	Maried	Muslim	2	Yes	No	No	No	Yes	Yes	Yes	Yes	Yes	Yes	Good
1	26-30 yr	2	Yes	2	BSC & below	8000	6991-12800	3 - 4	1	1	1	1	1	1	Not confident	0	Not very adequate	2	Low risk	1		30	Married	1	0	0	1	0	No	0	Not very confident	0	2	Male	Degree	Maried	Orthodox	3	Yes	Yes	No	No	Yes	Yes	Yes	Yes	Yes	Yes	Good
1	26-30 yr	2	No	0	BSC & below	8000	6991-12800	3 - 4	0	1	1	1	1	1	Not confident	0	Not very adequate	1	Low risk	2		26	Not married	1	0	0	1	0	No	0	Not very confident	0	2	Male	Degree	Single	Orthodox	3	Yes	No	No	No	Yes	Yes	Yes	Yes	Yes	Yes	Good
0	26-30 yr	2	No	2	BSC & below	9000	6991-12800	<= 2	0	1	1	1	1	0	Not confident	1	Not adequate	2	Low risk	1		29	Married	1	1	0	1	1	No	0	Not very confident	0	2	Female	Degree	Maried	Orthodox	2	Yes	No	No	No	Yes	Yes	Yes	Yes	Yes	Yes	Very good
0	26-30 yr	2	No	0	BSC & below	7000	6991-12800	<= 2	0	1	1	1	1	0	Confident	2	Not very adequate	0	Moderate/high risk	1		27	Not married	1	0	0	1	1	No	0	Not very confident	2	1	Male	Degree	Single	Orthodox	1	Yes	No	No	No	Yes	Yes	Yes	Yes	Yes	Yes	Very good
0	<=25 yr	2	Yes	0	BSC & below	6000	<=6990	3 - 4	0	1	1	1	1	1	Confident	0	Not very adequate	2	Low risk	1		24	Not married	1	0	0	1	1	No	0	Not very confident	2	2	Female	Degree	Single	Orthodox	3	Yes	No	No	No	Yes	Yes	Yes	Yes	Yes	Yes	Very good
1	26-30 yr	2	No	2	MSc & above	10000	6991-12800	3 - 4	1	1	1	1	1	1	Confident	2	Adequate	2	Low risk	2		30	Married	1	0	0	1	0	No	0	Confident	2	2	Male	MSc/MPH	Maried	Orthodox	4	Yes	Yes	No	No	Yes	Yes	Yes	Yes	Yes	Yes	Good
0	26-30 yr	1	No	0	BSC & below	7000	6991-12800	3 - 4	1	1	1	1	1	0	Not confident	1	Not very adequate	2	Low risk	1		26	Not married	1	1	0	1	1	No	0	Not very confident	0	2	Male	Degree	Single	protestant	3	Yes	Yes	No	No	Yes	Yes	Yes	Yes	Yes	Yes	Very good
0	26-30 yr	2	No	1	BSC & below	8500	6991-12800	<= 2	0	1	1	1	1	0	Confident	2	Adequate	2	Low risk	1		29	Not married	1	1	0	1	1	No	0	Confident	2	2	Male	Degree	Single	Orthodox	2	Yes	No	No	No	Yes	Yes	Yes	Yes	Yes	Yes	Very good
1	>=31	2	No	2	MSc & above	10000	6991-12800	3 - 4	1	1	1	1	1	1	Not confident	1	Adequate	0	Low risk	2		38	Married	1	0	0	1	1	No	0	Confident	0	2	Male	Medical Doctor	Maried	Orthodox	3	Yes	Yes	No	No	Yes	Yes	Yes	Yes	Yes	Yes	Very good
1	>=31	2	No	2	MSc & above	9500	6991-12800	3 - 4	1	1	1	1	1	1	Confident	0	Not very adequate	2	No risk/not sure	1		34	Married	1	0	0	1	0	No	0	Confident	2	3	Male	MSc/MPH	Maried	Orthodox	4	Yes	Yes	No	No	Yes	Yes	Yes	Yes	Yes	Yes	Good
0	26-30 yr	2	No	0	MSc & above	8000	6991-12800	>=5	1	1	1	1	1	0	Confident	1	Not very adequate	1	Moderate/high risk	2		29	Not married	1	1	0	1	0	No	0	Not very confident	2	1	Female	MSc/MPH	Single	Orthodox	5	Yes	Yes	No	No	Yes	Yes	Yes	Yes	Yes	Yes	Good
1	>=31	1	No	2	BSC & below	8000	6991-12800	<= 2	0	1	1	1	1	0	Not confident	1	Not adequate	1	No risk/not sure	1		31	Married	1	0	0	1	1	No	0	Not very confident	0	3	Male	Degree	Maried	protestant	2	Yes	No	No	No	Yes	Yes	Yes	Yes	Yes	Yes	Very good
0	<=25 yr	2	No	0	BSC & below	6500	<=6990	<= 2	0	1	1	1	1	0	Confident	0	Not very adequate	2	No risk/not sure	2		24	Not married	1	1	0	1	1	No	0	Not very confident	2	3	Female	Degree	Single	Orthodox	1	Yes	No	No	No	Yes	Yes	Yes	Yes	Yes	Yes	Very good
1	26-30 yr	2	Yes	2	MSc & above	9500	6991-12800	<= 2	0	1	1	1	1	1	Confident	0	Adequate	2	No risk/not sure	1		27	Married	1	0	0	1	1	No	0	Not confident	2	3	Male	MSc/MPH	Maried	Orthodox	2	Yes	No	No	No	Yes	Yes	Yes	Yes	Yes	Yes	Very good
1	>=31	2	No	2	BSC & below	8000	6991-12800	3 - 4	1	1	1	1	1	1	Confident	1	Not very adequate	2	Low risk	2		33	Married	1	0	0	1	1	No	0	Not very confident	2	2	Male	Degree	Maried	Orthodox	4	Yes	Yes	No	No	Yes	Yes	Yes	Yes	Yes	Yes	Very good
0	26-30 yr	2	No	0	BSC & below	7000	6991-12800	3 - 4	0	1	1	1	1	0	Confident	0	Not adequate	2	No risk/not sure	2		28	Not married	1	0	0	1	0	No	0	Not very confident	2	3	Female	Degree	Single	Orthodox	3	Yes	No	No	No	Yes	Yes	Yes	Yes	Yes	Yes	Good
1	26-30 yr	2	No	1	BSC & below	6500	6991-12800	<= 2	0	1	1	1	1	1	Confident	1	Adequate	0	Low risk	1		29	Not married	1	1	0	1	0	No	0	Not very confident	2	2	Male	Degree	Single	Orthodox	1	Yes	No	No	No	Yes	Yes	Yes	Yes	Yes	Yes	Good
0	<=25 yr	2	No	0	BSC & below	7000	6991-12800	3 - 4	1	1	1	1	1	1	Confident	0	Not very adequate	0	No risk/not sure	1		22	Not married	1	1	0	1	0	No	0	Not very confident	2	3	Female	Degree	Single	Orthodox	4	Yes	Yes	No	No	Yes	Yes	Yes	Yes	Yes	Yes	Good
1	<=25 yr	2	No	1	BSC & below	5000	<=6990	<= 2	0	1	1	1	1	0	Not confident	1	Not very adequate	2	Low risk	1		24	Not married	1	0	0	0	0	No	0	Confident	0	2	Male	Diploma	Single	Orthodox	1	Yes	No	No	No	Yes	Yes	Yes	Yes	No	No	Good
1	>=31	2	No	2	MSc & above	12000	6991-12800	3 - 4	1	1	1	1	1	1	Confident	2	Not adequate	1	Low risk	1		38	Married	1	0	0	1	1	No	0	Not very confident	2	2	Male	Specialist	Maried	Orthodox	4	Yes	Yes	No	No	Yes	Yes	Yes	Yes	Yes	Yes	Very good
1	<=25 yr	2	No	0	BSC & below	6000	6991-12800	<= 2	0	1	1	1	1	0	Confident	2	Not very adequate	2	No risk/not sure	2		22	Not married	1	0	0	0	0	No	0	Confident	2	3	Male	Degree	Single	Orthodox	1	Yes	No	No	No	Yes	Yes	Yes	Yes	No	Yes	Good
1	>=31	2	No	2	MSc & above	10000	6991-12800	>=5	1	1	1	1	1	1	Confident	0	Not very adequate	2	Low risk	1		34	Married	1	1	0	1	0	No	0	Not very confident	2	2	Male	MSc/MPH	Maried	Orthodox	5	Yes	Yes	No	No	Yes	Yes	Yes	Yes	Yes	Yes	Good
0	<=25 yr	2	Yes	0	BSC & below	5500	<=6990	3 - 4	1	1	1	1	1	0	Not confident	2	Adequate	1	Low risk	1		21	Not married	1	0	0	0	0	No	0	Not very confident	0	2	Female	Diploma	Single	Orthodox	4	Yes	Yes	No	No	Yes	Yes	Yes	Yes	No	No	Good
1	>=31	1	No	2	MSc & above	10000	6991-12800	>=5	1	1	1	1	1	1	Not confident	1	Adequate	1	No risk/not sure	2		38	Married	1	0	0	1	0	No	1	Not very confident	0	3	Male	MSc/MPH	Maried	protestant	5	Yes	Yes	No	No	Yes	Yes	Yes	Yes	Yes	Yes	Good
1	26-30 yr	2	Yes	2	MSc & above	9500	6991-12800	<= 2	0	1	1	1	1	1	Confident	0	Not very adequate	2	No risk/not sure	1		29	Married	1	0	0	1	0	No	1	Not very confident	2	3	Male	MSc/MPH	Maried	Orthodox	2	Yes	No	No	No	Yes	Yes	Yes	Yes	Yes	Yes	Good
1	>=31	0	No	2	MSc & above	10000	6991-12800	>=5	1	1	1	1	1	1	Not confident	0	Not adequate	2	Low risk	2		37	Married	1	0	0	1	0	No	0	Not very confident	0	2	Male	MSc/MPH	Maried	Muslim	6	Yes	Yes	No	No	Yes	Yes	Yes	Yes	Yes	Yes	Good
0	26-30 yr	2	No	0	BSC & below	8000	6991-12800	<= 2	0	1	1	1	1	1	Confident	1	Not adequate	2	Low risk	1		28	Not married	1	1	0	1	1	No	0	Not very confident	2	2	Male	Degree	Single	Orthodox	1	Yes	No	No	No	Yes	Yes	Yes	Yes	Yes	Yes	Very good
1	>=31	2	No	2	BSC & below	8000	6991-12800	3 - 4	1	1	1	1	1	0	Confident	1	Adequate	0	Moderate/high risk	1		33	Married	1	0	0	1	0	No	0	Confident	2	1	Male	Degree	Maried	Orthodox	3	Yes	Yes	No	No	Yes	Yes	Yes	Yes	Yes	Yes	Good
0	>=31	2	No	2	BSC & below	7500	6991-12800	>=5	1	1	1	1	1	0	Confident	2	Adequate	0	Low risk	1		34	Married	1	1	0	1	1	No	0	Confident	2	2	Female	Degree	Maried	Orthodox	5	Yes	Yes	No	No	Yes	Yes	Yes	Yes	Yes	Yes	Very good
1	26-30 yr	2	No	0	BSC & below	7000	6991-12800	3 - 4	1	1	1	1	1	1	Confident	2	Adequate	2	Low risk	1		27	Not married	1	0	0	1	0	No	0	Confident	2	2	Male	Degree	Single	Orthodox	4	Yes	Yes	No	No	Yes	Yes	Yes	Yes	Yes	Yes	Good
1	26-30 yr	2	No	0	MSc & above	8000	6991-12800	<= 2	0	1	1	1	1	1	Not confident	1	Not very adequate	2	No risk/not sure	1		29	Not married	1	0	0	1	0	No	0	Confident	0	3	Male	MSc/MPH	Single	Orthodox	1	Yes	No	No	No	Yes	Yes	Yes	Yes	Yes	Yes	Good
0	26-30 yr	2	No	0	MSc & above	9500	6991-12800	<= 2	0	1	1	1	1	1	Not confident	1	Not adequate	2	No risk/not sure	1		30	Not married	1	1	0	1	1	No	0	Not very confident	0	3	Male	MSc/MPH	Single	Orthodox	1	Yes	No	No	No	Yes	Yes	Yes	Yes	Yes	Yes	Very good
0	>=31	0	Yes	1	BSC & below	10400	6991-12800	>=5	1	0	1	1	0	0	Not confident	0	Not adequate	1	Moderate/high risk	1		40	Married	1	1	0	0	0	No	0	Not confident	1	1	Female	Degree	Separated/Divorced	Muslim	5	Yes	Yes	Yes	No	No	Yes	Yes	No	No	No	Good
1	26-30 yr	2	Yes	2	MSc & above	9000	6991-12800	<= 2	0	0	0	0	0	0	Not confident	2	Not adequate	2	Low risk	2		28	Married	1	1	0	0	0	No	0	Not very confident	0	2	Male	MSc/MPH	Maried	Orthodox	2	Yes	No	Yes	No	No	No	No	No	No	No	Good
1	26-30 yr	2	Yes	2	MSc & above	9500	6991-12800	3 - 4	0	0	0	0	0	0	Not confident	2	Not adequate	1	Moderate/high risk	1		29	Married	1	0	0	0	0	No	0	Not confident	1	1	Male	MSc/MPH	Maried	Orthodox	3	Yes	No	No	No	No	No	No	No	No	No	Good
0	<=25 yr	1	Yes	0	BSC & below	7000	6991-12800	<= 2	0	0	1	0	0	0	Not confident	2	Not very adequate	0	Low risk	1		24	Not married	1	0	0	0	1	No	0	Not very confident	0	2	Female	Degree	Single	protestant	2	Yes	No	No	No	No	Yes	No	No	No	No	Very good
1	26-30 yr	2	Yes	2	MSc & above	10000	6991-12800	<= 2	0	0	0	0	0	0	Not confident	2	Not adequate	0	Moderate/high risk	2		30	Married	1	0	0	0	1	No	0	Not very confident	1	1	Male	MSc/MPH	Maried	Orthodox	2	Yes	No	No	No	No	No	No	No	No	No	Very good
1	>=31	2	No	2	BSC & below	6000	<=6990	3 - 4	0	0	0	1	0	0	Confident	2	Not very adequate	0	No risk/not sure	2		31	Married	1	0	0	0	1	No	0	Confident	2	3	Male	Degree	Maried	Orthodox	4	Yes	No	No	No	No	No	Yes	No	No	No	Very good
1	26-30 yr	2	No	2	BSC & below	8057	6991-12800	<= 2	0	0	1	1	0	1	Very confident	2	Not adequate	2	No risk/not sure	2		30	Married	1	0	0	1	1	No	0	Not very confident	3	3	Male	Degree	Maried	Orthodox	2	Yes	No	No	No	No	Yes	Yes	No	Yes	Yes	Very good
1	>=31	2	Yes	2	MSc & above	11305	6991-12800	3 - 4	0	1	1	0	0	0	Very confident	2	Adequate	0	Low risk	1		32	Married	1	1	0	0	1	No	0	Not very confident	3	2	Male	MSc/MPH	Maried	Orthodox	3	Yes	No	Yes	No	Yes	Yes	No	No	No	No	Very good
0	<=25 yr	2	Yes	2	BSC & below	7000	6991-12800	<= 2	0	1	1	1	0	0	Confident	1	Not adequate	2	Moderate/high risk	1		24	Married	1	0	0	0	1	No	0	Not confident	2	1	Female	Degree	Maried	Orthodox	2	Yes	No	No	No	Yes	Yes	Yes	No	No	No	Very good
0	<=25 yr	2	Yes	2	BSC & below	7000	6991-12800	<= 2	0	0	1	1	0	0	Confident	1	Not adequate	2	Moderate/high risk	1		24	Married	1	0	0	0	0	No	0	Not confident	2	1	Female	Degree	Maried	Orthodox	1	Yes	No	No	No	No	Yes	Yes	No	No	No	Good
0	26-30 yr	2	Yes	2	MSc & above	20000	>=12801	>=5	1	0	1	1	0	0	Confident	2	Not very adequate	0	Low risk	2		30	Married	1	0	0	0	1	No	0	Not very confident	2	2	Female	MSc/MPH	Maried	Orthodox	6	Yes	Yes	No	No	No	Yes	Yes	No	No	No	Very good
1	26-30 yr	2	Yes	2	MSc & above	20000	>=12801	<= 2	0	1	1	1	0	0	Confident	1	Not very adequate	2	No risk/not sure	1		30	Married	1	0	0	1	1	No	0	Not very confident	2	4	Male	MSc/MPH	Maried	Orthodox	2	Yes	No	No	No	Yes	Yes	Yes	No	Yes	No	Very good
1	26-30 yr	2	Yes	2	MSc & above	10000	6991-12800	<= 2	0	0	0	0	0	1	Not confident	1	Not very adequate	0	Low risk	2		28	Married	1	0	0	0	0	No	0	Not very confident	0	2	Male	MSc/MPH	Maried	Orthodox	1	Yes	No	No	No	No	No	No	No	No	Yes	Good
0	26-30 yr	2	Yes	0	BSC & below	9500	6991-12800	3 - 4	0	0	1	1	0	1	Confident	1	Not adequate	1	Moderate/high risk	1		29	Not married	1	1	0	0	0	Yes	1	Not very confident	2	1	Female	Degree	Single	Orthodox	3	Yes	No	Yes	No	No	Yes	Yes	No	No	Yes	Good
1	26-30 yr	2	Yes	2	BSC & below	7854	6991-12800	<= 2	0	0	0	0	0	0	Not confident	2	Not adequate	1	Low risk	1		29	Married	1	0	0	0	0	No	0	Not confident	1	2	Male	Degree	Maried	Orthodox	2	Yes	No	No	No	No	No	No	No	No	No	Good
1	>=31	2	Yes	0	MSc & above	10400	6991-12800	<= 2	0	0	0	0	0	0	Very confident	2	Adequate	1	Moderate/high risk	1		31	Not married	1	0	0	0	1	No	0	Not confident	3	1	Male	MSc/MPH	Single	Orthodox	2	Yes	No	No	No	No	No	No	No	No	No	Very bad
1	26-30 yr	2	Yes	0	BSC & below	7000	6991-12800	<= 2	0	0	0	1	0	1	Confident	2	Adequate	2	Moderate/high risk	2		30	Not married	1	0	0	1	1	No	0	Not confident	2	0	Male	Degree	Single	Orthodox	1	Yes	No	No	No	No	No	Yes	No	Yes	Yes	Very good
0	>=31	0	No	2	MSc & above	11305	6991-12800	3 - 4	1	0	0	0	0	0	Confident	2	Not very adequate	2	Moderate/high risk	2		37	Married	1	0	1	1	0	Yes	1	Confident	2	1	Female	MSc/MPH	Maried	Muslim	4	Yes	Yes	No	Yes	No	No	No	No	Yes	No	Good
0	>=31	0	Yes	1	MSc & above	9000	6991-12800	>=5	1	1	1	1	0	0	Not confident	2	Not very adequate	2	Moderate/high risk	1		33	Married	1	1	0	0	0	No	0	Not very confident	0	1	Female	MSc/MPH	Separated/Divorced	Muslim	7	Yes	Yes	Yes	No	Yes	Yes	Yes	No	No	No	Good
1	26-30 yr	2	Yes	2	MSc & above	9000	6991-12800	<= 2	0	0	0	0	0	0	Very confident	1	Not very adequate	2	No risk/not sure	0		27	Married	1	0	0	0	1	No	0	Not confident	3	3	Male	MSc/MPH	Maried	Orthodox	2	Yes	No	No	No	No	No	No	No	No	No	Very good
1	26-30 yr	2	Yes	0	BSC & below	8000	6991-12800	<= 2	0	0	1	0	0	0	Very confident	0	Adequate	1	Moderate/high risk	1		27	Not married	1	0	0	0	0	No	0	Not very confident	3	1	Male	Degree	Single	Orthodox	1	Yes	No	No	No	No	Yes	No	No	No	No	Good
0	<=25 yr	2	Yes	2	BSC & below	7000	6991-12800	<= 2	0	0	1	1	0	0	Not confident	1	Not adequate	1	Moderate/high risk	1		25	Married	1	0	0	0	0	No	0	Not confident	1	1	Female	Degree	Maried	Orthodox	1	Yes	No	No	No	No	Yes	Yes	No	No	No	Good
0	26-30 yr	2	Yes	0	BSC & below	7000	6991-12800	3 - 4	0	1	1	1	0	0	Not confident	2	Not very adequate	1	Low risk	1		27	Not married	1	0	0	0	1	Yes	0	Not very confident	0	2	Female	Degree	Single	Orthodox	3	Yes	No	No	No	Yes	Yes	Yes	No	No	No	Very good
0	26-30 yr	2	Yes	2	MSc & above	9000	6991-12800	<= 2	0	0	1	1	0	0	Not confident	2	Not adequate	0	Low risk	1		26	Married	1	0	0	0	1	No	0	Not confident	0	2	Female	MSc/MPH	Maried	Orthodox	2	Yes	No	No	No	No	Yes	Yes	No	No	No	Very good
1	>=31	2	Yes	2	MSc & above	7500	6991-12800	3 - 4	0	1	1	1	0	0	Very confident	1	Not adequate	1	Moderate/high risk	1		35	Married	1	0	0	0	1	No	0	Not confident	3	1	Male	MSc/MPH	Maried	Orthodox	3	Yes	No	No	No	Yes	Yes	Yes	No	No	No	Very good
1	26-30 yr	2	No	0	MSc & above	4900	<=6990	<= 2	0	1	1	1	1	0	Very confident	2	Adequate	1	Moderate/high risk	2		27	Not married	1	1	0	0	1	No	0	Confident	3	1	Male	MSc/MPH	Single	Orthodox	2	Yes	No	Yes	No	Yes	Yes	Yes	Yes	No	No	Very good
0	26-30 yr	2	No	2	MSc & above	6000	6991-12800	3 - 4	0	0	0	0	0	0	Not confident	2	Adequate	1	Low risk	2		28	Not married	1	0	0	0	0	No	0	Not very confident	0	2	Male	MSc/MPH	Single	Orthodox	3	Yes	No	No	No	No	No	No	No	No	No	Good
1	26-30 yr	2	No	2	BSC & below	7000	6991-12800	<= 2	0	1	1	1	0	1	Not confident	2	Not very adequate	0	Low risk	1		28	Not married	1	1	0	1	1	No	0	Confident	0	2	Male	Degree	Single	Orthodox	1	Yes	No	Yes	No	Yes	Yes	Yes	No	Yes	Yes	Very good
0	<=25 yr	2	Yes	0	MSc & above	8786	6991-12800	>=5	0	0	1	1	0	0	Not confident	2	Not very adequate	1	Low risk	0		25	Not married	1	1	0	0	1	No	0	Not very confident	0	2	Female	MSc/MPH	Single	Orthodox	6	Yes	No	Yes	No	No	Yes	Yes	No	No	No	Very good
1	>=31	2	Yes	0	MSc & above	9000	6991-12800	<= 2	0	0	0	0	0	1	Not confident	0	Not very adequate	0	Low risk	1		32	Not married	1	0	0	1	1	No	0	Not very confident	0	2	Male	MSc/MPH	Single	Orthodox	2	Yes	No	No	No	No	No	No	No	Yes	Yes	Very good
0	26-30 yr	2	Yes	2	MSc & above	9665	6991-12800	3 - 4	0	0	0	0	1	0	Confident	2	Not very adequate	1	Moderate/high risk	2		28	Married	1	0	0	0	0	No	0	Not very confident	2	1	Female	MSc/MPH	Maried	Orthodox	3	Yes	No	No	No	No	No	No	Yes	No	No	Good
1	26-30 yr	2	No	2	MSc & above	9053	6991-12800	<= 2	0	0	1	0	0	0	Very confident	2	Adequate	1	Moderate/high risk	2		30	Married	1	0	0	0	1	No	0	Confident	3	0	Male	MSc/MPH	Maried	Orthodox	2	Yes	No	No	No	No	Yes	No	No	No	No	Very good
1	26-30 yr	2	Yes	0	MSc & above	9000	6991-12800	<= 2	0	0	0	1	0	0	Not confident	0	Not adequate	2	Low risk	1		29	Not married	1	0	0	0	1	No	0	Not confident	0	2	Male	MSc/MPH	Single	Orthodox	1	Yes	No	No	No	No	No	Yes	No	No	No	Very good
1	26-30 yr	2	No	0	MSc & above	9450	6991-12800	<= 2	0	1	0	1	1	0	Not confident	2	Not very adequate	1	Moderate/high risk	1		28	Not married	1	0	0	0	1	No	0	Not very confident	0	1	Male	MSc/MPH	Single	Orthodox	1	Yes	No	No	No	Yes	No	Yes	Yes	No	No	Very good
0	26-30 yr	2	Yes	0	MSc & above	11305	6991-12800	<= 2	0	1	1	1	0	0	Confident	2	Not adequate	2	Low risk	1		30	Not married	1	0	0	0	1	No	0	Not very confident	2	2	Female	MSc/MPH	Single	Orthodox	1	Yes	No	No	No	Yes	Yes	Yes	No	No	No	Very good
1	26-30 yr	2	No	2	MSc & above	10000	6991-12800	3 - 4	0	0	1	0	0	0	Not confident	2	Not adequate	0	Low risk	1		29	Married	1	0	0	0	1	No	0	Confident	0	2	Male	MSc/MPH	Maried	Orthodox	3	Yes	No	No	No	No	Yes	No	No	No	No	Very good
1	26-30 yr	2	Yes	0	BSC & below	8810	6991-12800	<= 2	0	1	0	0	0	0	Confident	2	Adequate	1	Moderate/high risk	2		30	Not married	1	0	0	0	0	No	0	Not confident	2	1	Male	Degree	Single	Orthodox	1	Yes	No	No	No	Yes	No	No	No	No	No	Good
1	26-30 yr	2	Yes	2	MSc & above	8000	6991-12800	3 - 4	1	1	0	0	1	0	Not confident	0	Not adequate	0	Low risk	0		30	Married	1	0	0	0	1	No	0	Not confident	1	2	Male	MSc/MPH	Maried	Orthodox	3	Yes	Yes	No	No	Yes	No	No	Yes	No	No	Very good
1	>=31	2	No	2	MSc & above	13000	>=12801	<= 2	0	1	0	1	0	0	Confident	2	Not very adequate	1	Low risk	2		33	Not married	1	0	0	0	0	No	0	Confident	2	2	Male	MSc/MPH	Single	Orthodox	1	Yes	No	No	No	Yes	No	Yes	No	No	No	Good
0	>=31	1	Yes	2	MSc & above	17045	>=12801	>=5	1	0	1	1	0	1	Confident	0	Not very adequate	0	Low risk	0		47	Married	1	1	0	0	0	No	0	Not confident	2	2	Female	Ph.D	Maried	protestant	6	Yes	Yes	Yes	No	No	Yes	Yes	No	No	Yes	Good
0	26-30 yr	2	Yes	2	BSC & below	8600	6991-12800	3 - 4	0	0	1	1	1	0	Very confident	2	Adequate	2	Low risk	1		28	Married	1	1	0	0	1	No	0	Confident	3	2	Female	Degree	Maried	Orthodox	3	Yes	No	Yes	No	No	Yes	Yes	Yes	No	No	Very good
1	26-30 yr	2	Yes	2	BSC & below	7000	6991-12800	<= 2	0	0	1	0	1	0	Confident	2	Adequate	1	Low risk	1		28	Married	1	1	0	0	1	No	0	Not confident	2	2	Male	Degree	Maried	Orthodox	2	Yes	No	Yes	No	No	Yes	No	Yes	No	No	Very good
0	>=31	0	Yes	0	BSC & below	7500	6991-12800	<= 2	0	0	0	1	0	0	Not confident	2	Not adequate	0	Low risk	2		35	Not married	1	0	0	0	1	No	0	Not confident	0	2	Female	Degree	Single	Muslim	1	Yes	No	No	No	No	No	Yes	No	No	No	Very good
0	>=31	2	Yes	0	BSC & below	7500	6991-12800	<= 2	0	1	1	1	1	1	Confident	2	Not adequate	0	No risk/not sure	0		33	Not married	1	1	0	0	0	No	0	Not confident	2	3	Female	Degree	Single	Orthodox	2	Yes	No	Yes	No	Yes	Yes	Yes	Yes	No	Yes	Good
0	>=31	2	Yes	0	BSC & below	7500	6991-12800	<= 2	0	1	1	1	1	1	Confident	2	Not adequate	0	No risk/not sure	2		33	Not married	1	1	0	0	0	No	0	Not confident	2	3	Female	Degree	Single	Orthodox	2	Yes	No	Yes	No	Yes	Yes	Yes	Yes	No	Yes	Good
1	>=31	0	Yes	2	BSC & below	7500	6991-12800	<= 2	1	1	1	1	1	1	Confident	2	Not adequate	0	No risk/not sure	2		36	Married	1	1	0	0	0	No	0	Not confident	2	3	Male	Degree	Maried	Muslim	2	Yes	Yes	Yes	No	Yes	Yes	Yes	Yes	No	Yes	Good
1	>=31	2	Yes	2	MSc & above	11305	6991-12800	>=5	1	1	0	0	1	0	Not confident	1	Not adequate	2	Low risk	1		32	Married	1	0	0	1	0	No	0	Not very confident	1	2	Male	MSc/MPH	Maried	Orthodox	6	Yes	Yes	No	No	Yes	No	No	Yes	Yes	No	Good
0	26-30 yr	2	No	2	BSC & below	9076	6991-12800	>=5	1	0	0	0	0	1	Not confident	2	Not adequate	2	Low risk	1		29	Married	1	0	0	1	0	No	0	Not confident	1	2	Female	Degree	Maried	Orthodox	6	Yes	Yes	No	No	No	No	No	No	Yes	Yes	Good
1	>=31	2	No	0	MSc & above	11305	6991-12800	<= 2	0	0	0	0	0	0	Not confident	2	Not very adequate	2	No risk/not sure	2		31	Not married	1	0	0	1	0	No	0	Confident	1	4	Male	MSc/MPH	Single	Orthodox	1	Yes	No	No	No	No	No	No	No	Yes	No	Good
1	26-30 yr	0	Yes	0	MSc & above	11305	6991-12800	<= 2	0	0	0	0	0	0	Not confident	0	Not adequate	2	No risk/not sure	0		30	Not married	1	0	0	1	1	No	0	Not very confident	1	4	Male	MSc/MPH	Single	Muslim	1	Yes	No	No	No	No	No	No	No	Yes	No	Very good
1	>=31	2	Yes	2	MSc & above	11305	6991-12800	>=5	0	0	0	0	0	0	Not confident	0	Not adequate	2	Moderate/high risk	0		32	Married	1	0	0	1	1	No	0	Not confident	1	1	Male	MSc/MPH	Maried	Orthodox	7	Yes	No	No	No	No	No	No	No	Yes	No	Very good
0	26-30 yr	2	Yes	2	BSC & below	8450	6991-12800	>=5	0	0	0	0	0	1	Not confident	0	Not very adequate	2	Moderate/high risk	1		29	Married	1	0	0	1	0	No	0	Not confident	1	1	Female	Degree	Maried	Orthodox	6	Yes	No	No	No	No	No	No	No	Yes	Yes	Good
1	26-30 yr	0	No	0	MSc & above	11305	6991-12800	<= 2	0	0	0	0	0	0	Not confident	0	Not adequate	2	Moderate/high risk	1		29	Not married	1	0	0	1	1	No	0	Confident	1	1	Male	MSc/MPH	Single	Muslim	1	Yes	No	No	No	No	No	No	No	Yes	No	Very good
1	26-30 yr	2	No	2	MSc & above	11305	6991-12800	<= 2	0	0	0	0	0	1	Not confident	2	Not adequate	2	Moderate/high risk	0		30	Not married	1	0	0	1	1	No	0	Not very confident	0	1	Male	MSc/MPH	Single	Orthodox	2	Yes	No	No	No	No	No	No	No	Yes	Yes	Very good
1	26-30 yr	2	Yes	2	BSC & below	15000	>=12801	<= 2	0	0	0	0	0	1	Confident	0	Not very adequate	2	Moderate/high risk	2		28	Married	1	0	0	0	1	No	0	Not very confident	2	1	Male	Degree	Maried	Orthodox	2	Yes	No	No	No	No	No	No	No	No	Yes	Very good
1	26-30 yr	2	No	0	BSC & below	7000	6991-12800	<= 2	0	1	1	1	1	0	Not confident	1	Not very adequate	2	Moderate/high risk	1		27	Not married	1	0	0	1	1	No	0	Not very confident	0	1	Male	Degree	Single	Orthodox	1	Yes	No	No	No	Yes	Yes	Yes	Yes	Yes	Yes	Very bad
1	26-30 yr	2	No	2	BSC & below	7000	6991-12800	<= 2	0	1	1	1	1	1	Confident	2	Adequate	2	Low risk	1		29	Not married	1	0	0	1	0	No	0	Confident	2	2	Male	Degree	Single	Orthodox	2	Yes	No	No	No	Yes	Yes	Yes	Yes	Yes	Yes	Good
1	26-30 yr	2	Yes	0	MSc & above	8000	6991-12800	<= 2	0	1	0	1	1	1	Not confident	0	Not very adequate	0	Low risk	1		30	Not married	1	0	0	1	0	No	0	Not confident	0	2	Male	MSc/MPH	Single	Orthodox	2	Yes	No	No	No	Yes	No	Yes	Yes	Yes	Yes	Good
0	26-30 yr	2	No	0	BSC & below	7500	6991-12800	<= 2	0	1	0	1	1	0	Very confident	2	Adequate	2	Low risk	2		26	Not married	1	0	0	1	1	No	0	Not very confident	3	2	Female	Degree	Single	Orthodox	1	Yes	No	No	No	Yes	No	Yes	Yes	Yes	Yes	Very good
0	<=25 yr	2	No	0	BSC & below	6500	6991-12800	3 - 4	1	1	1	1	1	0	Not confident	0	Not very adequate	2	Low risk	2		25	Not married	1	1	0	1	1	No	0	Not very confident	0	2	Female	Degree	Single	Orthodox	4	Yes	Yes	Yes	No	Yes	Yes	Yes	Yes	Yes	Yes	Very good
1	>=31	2	No	2	MSc & above	8000	6991-12800	3 - 4	1	1	1	1	1	1	Not confident	0	Not very adequate	2	Low risk	0		35	Married	1	0	0	1	1	No	0	Not very confident	0	2	Male	MSc/MPH	Maried	Orthodox	3	Yes	Yes	No	No	Yes	Yes	Yes	Yes	Yes	Yes	Very good
1	26-30 yr	2	No	2	BSC & below	7500	6991-12800	<= 2	0	1	1	1	1	1	Not confident	2	Adequate	2	Low risk	1		30	Married	1	0	0	1	0	No	0	Not very confident	0	2	Male	Degree	Maried	Orthodox	2	Yes	No	No	No	Yes	Yes	Yes	Yes	Yes	Yes	Good
0	<=25 yr	2	No	0	BSC & below	6500	<=6990	3 - 4	1	1	1	1	1	1	Confident	0	Adequate	2	Low risk	0		24	Not married	1	0	0	1	1	No	0	Not very confident	2	2	Male	Degree	Single	Orthodox	4	Yes	Yes	No	No	Yes	Yes	Yes	Yes	Yes	Yes	Very good
1	26-30 yr	2	No	0	BSC & below	7500	6991-12800	<= 2	0	1	1	1	1	1	Confident	0	Not very adequate	2	Low risk	2		29	Not married	1	0	0	1	1	No	0	Not very confident	2	2	Male	Degree	Single	Orthodox	1	Yes	No	No	No	Yes	Yes	Yes	Yes	Yes	Yes	Very good
0	>=31	0	No	2	BSC & below	8000	6991-12800	>=5	1	1	1	1	1	0	Confident	2	Not very adequate	2	Low risk	2		37	Married	1	0	0	1	0	No	0	Not very confident	2	2	Female	Degree	Maried	Muslim	5	Yes	Yes	No	No	Yes	Yes	Yes	Yes	Yes	Yes	Good
1	>=31	2	No	2	MSc & above	8500	6991-12800	3 - 4	1	1	1	1	1	1	Confident	2	Adequate	2	Moderate/high risk	0		31	Married	1	0	0	1	1	No	0	Not very confident	2	1	Male	MSc/MPH	Maried	Orthodox	3	Yes	Yes	No	No	Yes	Yes	Yes	Yes	Yes	Yes	Very good
0	26-30 yr	2	No	2	BSC & below	8500	6991-12800	3 - 4	1	1	1	1	1	1	Not confident	2	Not very adequate	2	Moderate/high risk	0		30	Married	1	0	0	1	1	No	0	Not very confident	0	1	Female	Degree	Maried	Orthodox	3	Yes	Yes	No	No	Yes	Yes	Yes	Yes	Yes	Yes	Very good
1	>=31	2	No	2	BSC & below	8500	6991-12800	3 - 4	1	1	1	1	1	0	Confident	2	Not very adequate	2	Low risk	0		32	Married	1	0	0	1	1	No	0	Confident	2	2	Male	Degree	Maried	Orthodox	4	Yes	Yes	No	No	Yes	Yes	Yes	Yes	Yes	Yes	Very good
1	26-30 yr	2	No	0	BSC & below	7500	6991-12800	<= 2	0	1	1	1	1	0	Not confident	2	Not very adequate	1	Low risk	1		29	Not married	1	0	0	1	1	No	0	Not very confident	0	2	Male	Degree	Single	Orthodox	1	Yes	No	No	No	Yes	Yes	Yes	Yes	Yes	Yes	Very good
0	>=31	2	No	2	BSC & below	8000	6991-12800	>=5	1	1	1	1	1	1	Not confident	1	Not very adequate	2	Low risk	2		36	Married	1	0	0	1	1	No	0	Not very confident	0	2	Female	Degree	Maried	Orthodox	5	Yes	Yes	No	No	Yes	Yes	Yes	Yes	Yes	Yes	Very good
1	26-30 yr	2	Yes	2	BSC & below	9000	6991-12800	<= 2	0	1	1	1	1	1	Not confident	0	Not very adequate	2	Low risk	1		28	Married	1	0	0	1	1	No	0	Not very confident	0	2	Male	Degree	Maried	Orthodox	2	Yes	No	No	No	Yes	Yes	Yes	Yes	Yes	Yes	Very good
1	26-30 yr	2	No	0	BSC & below	8500	6991-12800	3 - 4	0	1	1	1	1	1	Confident	0	Not very adequate	2	Low risk	2		26	Not married	1	1	0	1	1	No	0	Not very confident	2	2	Male	Degree	Single	Orthodox	4	Yes	No	Yes	No	Yes	Yes	Yes	Yes	Yes	Yes	Very good
1	26-30 yr	0	No	2	BSC & below	7000	6991-12800	<= 2	0	1	1	1	1	0	Confident	0	Not adequate	1	Low risk	1		29	Married	1	0	0	1	0	No	0	Not very confident	2	2	Male	Degree	Maried	Muslim	2	Yes	No	No	No	Yes	Yes	Yes	Yes	Yes	Yes	Good
1	26-30 yr	2	Yes	2	BSC & below	8000	6991-12800	3 - 4	1	1	1	1	1	1	Not confident	0	Not very adequate	2	Low risk	1		30	Married	1	0	0	1	0	No	0	Not very confident	0	2	Male	Degree	Maried	Orthodox	3	Yes	Yes	No	No	Yes	Yes	Yes	Yes	Yes	Yes	Good
1	26-30 yr	2	No	0	BSC & below	8000	6991-12800	3 - 4	0	1	1	1	1	1	Not confident	0	Not very adequate	1	Low risk	2		26	Not married	1	0	0	1	0	No	0	Not very confident	0	2	Male	Degree	Single	Orthodox	3	Yes	No	No	No	Yes	Yes	Yes	Yes	Yes	Yes	Good
0	26-30 yr	2	No	2	BSC & below	9000	6991-12800	<= 2	0	1	1	1	1	1	Not confident	1	Not very adequate	2	Low risk	2		29	Married	1	0	0	1	1	No	0	Not very confident	0	2	Female	Degree	Maried	Orthodox	2	Yes	No	No	No	Yes	Yes	Yes	Yes	Yes	Yes	Very good
1	26-30 yr	2	No	0	BSC & below	7000	6991-12800	<= 2	0	1	1	1	1	1	Confident	2	Not very adequate	2	Moderate/high risk	1		27	Not married	1	0	0	1	1	No	0	Not very confident	2	1	Male	Degree	Single	Orthodox	1	Yes	No	No	No	Yes	Yes	Yes	Yes	Yes	Yes	Very good
0	<=25 yr	2	Yes	0	BSC & below	6000	<=6990	3 - 4	0	1	1	1	1	1	Confident	0	Not very adequate	2	Low risk	1		24	Not married	1	0	0	1	1	No	0	Not very confident	2	2	Female	Degree	Single	Orthodox	3	Yes	No	No	No	Yes	Yes	Yes	Yes	Yes	Yes	Very good
1	26-30 yr	2	No	2	MSc & above	10000	6991-12800	3 - 4	1	1	1	1	1	1	Confident	0	Adequate	2	Low risk	0		30	Married	1	0	0	1	0	No	0	Confident	2	2	Male	MSc/MPH	Maried	Orthodox	4	Yes	Yes	No	No	Yes	Yes	Yes	Yes	Yes	Yes	Good
1	26-30 yr	1	No	2	BSC & below	7000	6991-12800	3 - 4	1	1	1	1	1	1	Not confident	1	Not very adequate	2	Low risk	0		26	Not married	1	0	0	1	1	No	0	Not very confident	0	2	Male	Degree	Single	protestant	3	Yes	Yes	No	No	Yes	Yes	Yes	Yes	Yes	Yes	Very good
1	26-30 yr	2	No	0	BSC & below	8500	6991-12800	<= 2	0	1	1	1	1	1	Confident	2	Adequate	2	Low risk	0		29	Not married	1	0	0	1	1	No	0	Confident	2	2	Male	Degree	Single	Orthodox	2	Yes	No	No	No	Yes	Yes	Yes	Yes	Yes	Yes	Very good
0	>=31	2	No	2	MSc & above	10000	6991-12800	3 - 4	1	1	1	1	1	1	Not confident	0	Adequate	2	Low risk	2		38	Married	1	0	0	1	1	No	0	Confident	0	2	Male	Medical Doctor	Maried	Orthodox	3	Yes	Yes	No	No	Yes	Yes	Yes	Yes	Yes	Yes	Very good
1	>=31	2	No	2	MSc & above	9500	6991-12800	3 - 4	1	1	1	1	1	1	Confident	0	Not very adequate	2	No risk/not sure	2		34	Married	1	0	0	1	0	No	0	Confident	2	3	Male	MSc/MPH	Maried	Orthodox	4	Yes	Yes	No	No	Yes	Yes	Yes	Yes	Yes	Yes	Good
0	26-30 yr	2	No	0	MSc & above	8000	6991-12800	>=5	1	1	1	1	1	1	Confident	1	Not very adequate	1	Moderate/high risk	1		29	Not married	1	0	0	1	0	No	0	Not very confident	2	1	Female	MSc/MPH	Single	Orthodox	5	Yes	Yes	No	No	Yes	Yes	Yes	Yes	Yes	Yes	Good
1	>=31	1	No	2	BSC & below	8000	6991-12800	<= 2	0	1	1	1	1	1	Not confident	1	Not very adequate	1	No risk/not sure	1		31	Married	1	0	0	1	1	No	0	Not very confident	0	3	Male	Degree	Maried	protestant	2	Yes	No	No	No	Yes	Yes	Yes	Yes	Yes	Yes	Very good
0	<=25 yr	2	No	0	BSC & below	6500	<=6990	<= 2	0	1	1	1	1	1	Confident	0	Not very adequate	2	No risk/not sure	1		24	Not married	1	0	0	1	1	No	0	Not very confident	2	3	Female	Degree	Single	Orthodox	1	Yes	No	No	No	Yes	Yes	Yes	Yes	Yes	Yes	Very good
1	26-30 yr	2	Yes	2	MSc & above	9500	6991-12800	<= 2	0	1	1	1	1	1	Confident	0	Adequate	2	No risk/not sure	1		27	Married	1	0	0	1	1	No	0	Not confident	2	3	Male	MSc/MPH	Maried	Orthodox	2	Yes	No	No	No	Yes	Yes	Yes	Yes	Yes	Yes	Very good
1	>=31	2	No	2	BSC & below	8000	6991-12800	3 - 4	1	1	1	1	1	1	Confident	0	Not very adequate	2	Low risk	2		33	Married	1	0	0	1	1	No	0	Not very confident	2	2	Male	Degree	Maried	Orthodox	4	Yes	Yes	No	No	Yes	Yes	Yes	Yes	Yes	Yes	Very good
0	26-30 yr	2	No	0	BSC & below	7000	6991-12800	3 - 4	0	1	1	1	1	1	Confident	1	Not very adequate	2	No risk/not sure	1		28	Not married	1	0	0	1	0	No	0	Not very confident	2	3	Female	Degree	Single	Orthodox	3	Yes	No	No	No	Yes	Yes	Yes	Yes	Yes	Yes	Good
1	26-30 yr	2	No	2	BSC & below	6500	<=6990	<= 2	0	1	1	1	1	1	Confident	0	Adequate	2	Low risk	0		29	Not married	1	0	0	1	0	No	0	Not very confident	2	2	Male	Degree	Single	Orthodox	1	Yes	No	No	No	Yes	Yes	Yes	Yes	Yes	Yes	Good
0	<=25 yr	2	No	2	BSC & below	7000	6991-12800	3 - 4	1	1	1	1	1	1	Confident	0	Not very adequate	2	No risk/not sure	0		22	Not married	1	0	0	1	0	No	0	Not very confident	2	3	Female	Degree	Single	Orthodox	4	Yes	Yes	No	No	Yes	Yes	Yes	Yes	Yes	Yes	Good
1	<=25 yr	2	No	0	BSC & below	5000	<=6990	<= 2	0	1	1	1	1	0	Not confident	1	Not very adequate	2	Low risk	1		24	Not married	1	0	0	0	0	No	0	Confident	0	2	Male	Diploma	Single	Orthodox	1	Yes	No	No	No	Yes	Yes	Yes	Yes	No	No	Good
1	>=31	2	No	2	MSc & above	12000	6991-12800	3 - 4	1	1	1	1	1	1	Confident	0	Not very adequate	1	Low risk	1		38	Married	1	0	0	1	1	No	0	Not very confident	2	2	Male	Specialist	Maried	Orthodox	4	Yes	Yes	No	No	Yes	Yes	Yes	Yes	Yes	Yes	Very good
1	<=25 yr	2	No	0	BSC & below	6000	<=6990	<= 2	0	1	1	1	1	1	Confident	2	Not very adequate	2	No risk/not sure	2		22	Not married	1	0	0	0	0	No	0	Confident	2	3	Male	Degree	Single	Orthodox	1	Yes	No	No	No	Yes	Yes	Yes	Yes	No	Yes	Good
1	>=31	2	No	2	MSc & above	10000	6991-12800	>=5	1	1	1	1	1	1	Confident	0	Not very adequate	2	Low risk	2		34	Married	1	0	0	1	0	No	0	Not very confident	2	2	Male	MSc/MPH	Maried	Orthodox	5	Yes	Yes	No	No	Yes	Yes	Yes	Yes	Yes	Yes	Good
0	<=25 yr	2	Yes	0	BSC & below	5000	<=6990	3 - 4	1	1	1	1	1	0	Not confident	2	Adequate	1	Low risk	1		21	Not married	1	0	0	0	0	No	0	Not very confident	0	2	Female	Diploma	Single	Orthodox	4	Yes	Yes	No	No	Yes	Yes	Yes	Yes	No	No	Good
1	>=31	1	No	2	MSc & above	10000	6991-12800	>=5	1	1	1	1	1	1	Not confident	1	Adequate	1	No risk/not sure	1		38	Married	1	0	0	1	0	No	1	Not very confident	0	3	Male	MSc/MPH	Maried	protestant	5	Yes	Yes	No	No	Yes	Yes	Yes	Yes	Yes	Yes	Good
1	26-30 yr	2	Yes	2	MSc & above	9500	6991-12800	<= 2	0	1	1	1	1	1	Confident	0	Not very adequate	2	No risk/not sure	1		29	Married	1	0	0	1	0	No	1	Not very confident	2	3	Male	MSc/MPH	Maried	Orthodox	2	Yes	No	No	No	Yes	Yes	Yes	Yes	Yes	Yes	Good
1	>=31	0	No	2	MSc & above	10000	6991-12800	>=5	1	1	1	1	1	1	Not confident	0	Not very adequate	2	Low risk	2		37	Married	1	0	0	1	0	No	0	Not very confident	0	2	Male	MSc/MPH	Maried	Muslim	6	Yes	Yes	No	No	Yes	Yes	Yes	Yes	Yes	Yes	Good
1	26-30 yr	2	No	0	BSC & below	8000	6991-12800	<= 2	0	1	1	1	1	1	Confident	1	Not adequate	2	Low risk	0		28	Not married	1	0	0	1	1	No	0	Not very confident	2	2	Male	Degree	Single	Orthodox	1	Yes	No	No	No	Yes	Yes	Yes	Yes	Yes	Yes	Very good
1	>=31	2	No	2	BSC & below	8000	6991-12800	3 - 4	1	1	1	1	1	1	Confident	1	Adequate	2	Moderate/high risk	1		33	Married	1	0	0	1	0	No	0	Confident	2	1	Male	Degree	Maried	Orthodox	3	Yes	Yes	No	No	Yes	Yes	Yes	Yes	Yes	Yes	Good
0	>=31	2	No	2	BSC & below	7500	6991-12800	>=5	1	1	1	1	1	1	Confident	2	Adequate	2	Low risk	1		34	Married	1	0	0	1	1	No	0	Confident	2	2	Female	Degree	Maried	Orthodox	5	Yes	Yes	No	No	Yes	Yes	Yes	Yes	Yes	Yes	Very good
1	26-30 yr	2	No	1	BSC & below	7000	6991-12800	3 - 4	1	1	1	1	1	1	Confident	2	Adequate	2	Low risk	0		27	Not married	1	0	0	1	0	No	0	Confident	2	2	Male	Degree	Single	Orthodox	4	Yes	Yes	No	No	Yes	Yes	Yes	Yes	Yes	Yes	Good
1	26-30 yr	2	No	1	MSc & above	8000	6991-12800	<= 2	0	1	1	1	1	1	Not confident	1	Not very adequate	2	No risk/not sure	1		29	Not married	1	0	0	1	0	No	0	Confident	0	3	Male	MSc/MPH	Single	Orthodox	1	Yes	No	No	No	Yes	Yes	Yes	Yes	Yes	Yes	Good
1	26-30 yr	2	No	2	MSc & above	9500	6991-12800	<= 2	0	1	1	1	1	1	Not confident	1	Not adequate	2	No risk/not sure	1		30	Not married	1	0	0	1	1	No	0	Not very confident	0	3	Male	MSc/MPH	Single	Orthodox	1	Yes	No	No	No	Yes	Yes	Yes	Yes	Yes	Yes	Very good
0	>=31	0	Yes	1	BSC & below	10400	6991-12800	>=5	1	0	1	1	0	0	Not confident	0	Not adequate	1	Moderate/high risk	1		40	Married	1	1	0	0	0	No	0	Not confident	1	1	Female	Degree	Separated/Divorced	Muslim	5	Yes	Yes	Yes	No	No	Yes	Yes	No	No	No	Good
1	26-30 yr	2	Yes	2	MSc & above	9000	6991-12800	<= 2	0	0	0	0	0	0	Not confident	2	Not adequate	2	Low risk	2		28	Married	1	1	0	0	0	No	0	Not very confident	0	2	Male	MSc/MPH	Maried	Orthodox	2	Yes	No	Yes	No	No	No	No	No	No	No	Good
1	26-30 yr	2	Yes	2	MSc & above	9500	6991-12800	3 - 4	0	0	0	0	0	0	Not confident	2	Not adequate	1	Moderate/high risk	1		29	Married	1	0	0	0	0	No	0	Not confident	1	1	Male	MSc/MPH	Maried	Orthodox	3	Yes	No	No	No	No	No	No	No	No	No	Good
0	<=25 yr	1	Yes	0	BSC & below	7000	6991-12800	<= 2	0	0	1	0	0	0	Not confident	2	Not very adequate	0	Low risk	1		24	Not married	1	0	0	0	1	No	0	Not very confident	0	2	Female	Degree	Single	protestant	2	Yes	No	No	No	No	Yes	No	No	No	No	Very good
1	26-30 yr	2	Yes	2	MSc & above	10000	6991-12800	<= 2	0	0	0	0	0	0	Not confident	2	Not adequate	0	Moderate/high risk	2		30	Married	1	0	0	0	1	No	0	Not very confident	1	1	Male	MSc/MPH	Maried	Orthodox	2	Yes	No	No	No	No	No	No	No	No	No	Very good
1	>=31	2	No	2	BSC & below	6000	<=6990	3 - 4	0	0	0	1	0	0	Confident	2	Not very adequate	0	No risk/not sure	1		31	Married	1	0	0	0	1	No	0	Confident	2	3	Male	Degree	Maried	Orthodox	4	Yes	No	No	No	No	No	Yes	No	No	No	Very good
0	26-30 yr	2	No	2	BSC & below	8017	6991-12800	<= 2	0	0	1	1	0	1	Very confident	2	Not adequate	2	No risk/not sure	0		30	Married	1	0	0	1	1	No	0	Not very confident	3	3	Male	Degree	Maried	Orthodox	2	Yes	No	No	No	No	Yes	Yes	No	Yes	Yes	Very good
1	>=31	2	Yes	2	MSc & above	11305	6991-12800	3 - 4	0	1	1	0	0	0	Very confident	2	Adequate	0	Low risk	1		32	Married	1	1	0	0	1	No	0	Not very confident	3	2	Male	MSc/MPH	Maried	Orthodox	3	Yes	No	Yes	No	Yes	Yes	No	No	No	No	Very good
0	<=25 yr	2	Yes	2	BSC & below	7000	6991-12800	<= 2	0	1	1	1	0	0	Confident	1	Not adequate	2	Moderate/high risk	1		24	Married	1	0	0	0	1	No	0	Not confident	2	1	Female	Degree	Maried	Orthodox	2	Yes	No	No	No	Yes	Yes	Yes	No	No	No	Very good
0	<=25 yr	2	Yes	2	BSC & below	7000	6991-12800	<= 2	0	0	1	1	0	0	Confident	1	Not adequate	2	Moderate/high risk	1		24	Married	1	0	0	0	0	No	0	Not confident	2	1	Female	Degree	Maried	Orthodox	1	Yes	No	No	No	No	Yes	Yes	No	No	No	Good
0	26-30 yr	2	Yes	2	MSc & above	10400	6991-12800	>=5	1	0	1	1	0	0	Confident	2	Not very adequate	0	Low risk	2		30	Married	1	0	0	0	1	No	0	Not very confident	2	2	Female	MSc/MPH	Maried	Orthodox	6	Yes	Yes	No	No	No	Yes	Yes	No	No	No	Very good
1	26-30 yr	2	Yes	2	MSc & above	10400	6991-12800	<= 2	0	1	1	1	0	0	Confident	1	Not very adequate	2	No risk/not sure	1		30	Married	1	0	0	1	1	No	0	Not very confident	2	4	Male	MSc/MPH	Maried	Orthodox	2	Yes	No	No	No	Yes	Yes	Yes	No	Yes	No	Very good
1	26-30 yr	2	Yes	2	MSc & above	10000	6991-12800	<= 2	0	0	0	0	0	1	Not confident	1	Not very adequate	0	Low risk	2		28	Married	1	0	0	0	0	No	0	Not very confident	0	2	Male	MSc/MPH	Maried	Orthodox	1	Yes	No	No	No	No	No	No	No	No	Yes	Good
0	26-30 yr	2	Yes	0	BSC & below	9500	6991-12800	3 - 4	0	0	1	1	0	1	Confident	1	Not adequate	1	Moderate/high risk	1		29	Not married	1	1	0	0	0	Yes	1	Not very confident	2	1	Female	Degree	Single	Orthodox	3	Yes	No	Yes	No	No	Yes	Yes	No	No	Yes	Good
1	26-30 yr	2	Yes	2	BSC & below	7854	6991-12800	<= 2	0	0	0	0	0	0	Not confident	2	Not adequate	1	Low risk	1		29	Married	1	0	0	0	0	No	0	Not confident	1	2	Male	Degree	Maried	Orthodox	2	Yes	No	No	No	No	No	No	No	No	No	Good
1	>=31	2	Yes	0	MSc & above	10400	6991-12800	<= 2	0	0	0	0	0	0	Very confident	2	Adequate	1	Moderate/high risk	1		31	Not married	1	0	0	0	1	No	0	Not confident	3	1	Male	MSc/MPH	Single	Orthodox	2	Yes	No	No	No	No	No	No	No	No	No	Very bad
1	26-30 yr	2	Yes	0	BSC & below	7000	6991-12800	<= 2	0	0	0	1	0	1	Confident	2	Adequate	2	Moderate/high risk	2		30	Not married	1	0	0	1	1	No	0	Not confident	2	0	Male	Degree	Single	Orthodox	1	Yes	No	No	No	No	No	Yes	No	Yes	Yes	Very good
0	>=31	0	No	2	MSc & above	11305	6991-12800	3 - 4	1	0	0	0	0	0	Confident	2	Not very adequate	2	Moderate/high risk	0		37	Married	1	0	1	1	0	Yes	1	Confident	2	1	Female	MSc/MPH	Maried	Muslim	4	Yes	Yes	No	Yes	No	No	No	No	Yes	No	Good
0	>=31	0	Yes	1	MSc & above	9000	6991-12800	>=5	1	1	1	1	0	0	Not confident	2	Not very adequate	2	Moderate/high risk	1		33	Married	1	1	0	0	0	No	0	Not very confident	0	1	Female	MSc/MPH	Separated/Divorced	Muslim	7	Yes	Yes	Yes	No	Yes	Yes	Yes	No	No	No	Good
1	26-30 yr	2	Yes	2	MSc & above	9000	6991-12800	<= 2	0	0	0	0	0	0	Very confident	1	Not very adequate	2	No risk/not sure	0		27	Married	1	0	0	0	1	No	0	Not confident	3	3	Male	MSc/MPH	Maried	Orthodox	2	Yes	No	No	No	No	No	No	No	No	No	Very good
1	26-30 yr	2	Yes	0	BSC & below	8000	6991-12800	<= 2	0	0	1	0	0	0	Very confident	0	Adequate	1	Moderate/high risk	1		27	Not married	1	0	0	0	0	No	0	Not very confident	3	1	Male	Degree	Single	Orthodox	1	Yes	No	No	No	No	Yes	No	No	No	No	Good
0	<=25 yr	2	Yes	2	BSC & below	7000	6991-12800	<= 2	0	0	1	1	0	0	Not confident	1	Not adequate	1	Moderate/high risk	1		25	Married	1	0	0	0	0	No	0	Not confident	1	1	Female	Degree	Maried	Orthodox	1	Yes	No	No	No	No	Yes	Yes	No	No	No	Good
0	26-30 yr	2	Yes	0	BSC & below	7000	6991-12800	3 - 4	0	1	1	1	0	0	Not confident	2	Not very adequate	1	Low risk	1		27	Not married	1	0	0	0	1	Yes	0	Not very confident	0	2	Female	Degree	Single	Orthodox	3	Yes	No	No	No	Yes	Yes	Yes	No	No	No	Very good
0	26-30 yr	2	Yes	2	MSc & above	9000	6991-12800	<= 2	0	0	1	1	0	0	Not confident	2	Not adequate	0	Low risk	1		26	Married	1	0	0	0	1	No	0	Not confident	0	2	Female	MSc/MPH	Maried	Orthodox	2	Yes	No	No	No	No	Yes	Yes	No	No	No	Very good
1	>=31	2	Yes	2	MSc & above	7000	6991-12800	3 - 4	0	1	1	1	0	0	Very confident	1	Not adequate	1	Moderate/high risk	1		35	Married	1	0	0	0	1	No	0	Not confident	3	1	Male	MSc/MPH	Maried	Orthodox	3	Yes	No	No	No	Yes	Yes	Yes	No	No	No	Very good
1	26-30 yr	2	No	0	MSc & above	7900	>=12801	<= 2	0	1	1	1	1	0	Very confident	2	Adequate	1	Moderate/high risk	2		27	Not married	1	1	0	0	1	No	0	Confident	3	1	Male	MSc/MPH	Single	Orthodox	2	Yes	No	Yes	No	Yes	Yes	Yes	Yes	No	No	Very good
1	26-30 yr	2	No	2	MSc & above	8500	6991-12800	3 - 4	0	0	0	0	0	0	Not confident	2	Adequate	1	Low risk	1		28	Not married	1	0	0	0	0	No	0	Not very confident	0	2	Male	MSc/MPH	Single	Orthodox	3	Yes	No	No	No	No	No	No	No	No	No	Good
1	26-30 yr	2	No	0	BSC & below	7000	6991-12800	<= 2	0	1	1	1	0	1	Not confident	2	Not very adequate	0	Low risk	1		28	Not married	1	1	0	1	1	No	0	Confident	0	2	Male	Degree	Single	Orthodox	1	Yes	No	Yes	No	Yes	Yes	Yes	No	Yes	Yes	Very good
0	<=25 yr	2	Yes	0	MSc & above	8700	6991-12800	>=5	0	0	1	1	0	0	Not confident	2	Not very adequate	1	Low risk	0		25	Not married	1	1	0	0	1	No	0	Not very confident	0	2	Female	MSc/MPH	Single	Orthodox	6	Yes	No	Yes	No	No	Yes	Yes	No	No	No	Very good
1	>=31	2	Yes	0	MSc & above	9000	6991-12800	<= 2	0	0	0	0	0	1	Not confident	0	Not very adequate	0	Low risk	1		32	Not married	1	0	0	1	1	No	0	Not very confident	0	2	Male	MSc/MPH	Single	Orthodox	2	Yes	No	No	No	No	No	No	No	Yes	Yes	Very good
0	26-30 yr	2	Yes	2	MSc & above	9700	6991-12800	3 - 4	0	0	0	0	1	0	Confident	2	Not very adequate	1	Moderate/high risk	2		28	Married	1	0	0	0	0	No	0	Not very confident	2	1	Female	MSc/MPH	Maried	Orthodox	3	Yes	No	No	No	No	No	No	Yes	No	No	Good
1	26-30 yr	2	No	2	MSc & above	9053	6991-12800	<= 2	0	0	1	0	0	0	Very confident	2	Adequate	1	Moderate/high risk	0		30	Married	1	0	0	0	1	No	0	Confident	3	0	Male	MSc/MPH	Maried	Orthodox	2	Yes	No	No	No	No	Yes	No	No	No	No	Very good
1	26-30 yr	2	Yes	0	MSc & above	9000	6991-12800	<= 2	0	0	0	1	0	0	Not confident	0	Not adequate	2	Low risk	1		29	Not married	1	0	0	0	1	No	0	Not confident	0	2	Male	MSc/MPH	Single	Orthodox	1	Yes	No	No	No	No	No	Yes	No	No	No	Very good
1	26-30 yr	2	No	0	MSc & above	9450	6991-12800	<= 2	0	1	0	1	1	0	Not confident	2	Not very adequate	1	Moderate/high risk	2		28	Not married	1	0	0	0	1	No	0	Not very confident	0	1	Male	MSc/MPH	Single	Orthodox	1	Yes	No	No	No	Yes	No	Yes	Yes	No	No	Very good
1	26-30 yr	2	Yes	0	MSc & above	11305	6991-12800	<= 2	0	1	1	1	0	0	Confident	2	Not adequate	2	Low risk	1		30	Not married	1	0	0	0	1	No	0	Not very confident	2	2	Male	MSc/MPH	Single	Orthodox	1	Yes	No	No	No	Yes	Yes	Yes	No	No	No	Very good
1	26-30 yr	2	No	2	MSc & above	10000	6991-12800	3 - 4	0	0	1	0	0	0	Not confident	2	Not adequate	0	Low risk	0		29	Married	1	0	0	0	1	No	0	Confident	0	2	Male	MSc/MPH	Maried	Orthodox	3	Yes	No	No	No	No	Yes	No	No	No	No	Very good
1	26-30 yr	2	Yes	0	BSC & below	8800	6991-12800	<= 2	0	1	0	0	0	0	Confident	2	Adequate	1	Moderate/high risk	2		30	Not married	1	0	0	0	0	No	0	Not confident	2	1	Male	Degree	Single	Orthodox	1	Yes	No	No	No	Yes	No	No	No	No	No	Good
1	26-30 yr	2	Yes	2	MSc & above	8000	6991-12800	3 - 4	1	1	0	0	1	0	Not confident	0	Not adequate	0	Low risk	0		30	Married	1	0	0	0	1	No	0	Not confident	1	2	Male	MSc/MPH	Maried	Orthodox	3	Yes	Yes	No	No	Yes	No	No	Yes	No	No	Very good
1	>=31	2	No	0	MSc & above	13000	>=12801	<= 2	0	1	0	1	0	0	Confident	2	Not very adequate	1	Low risk	2		33	Not married	1	0	0	0	0	No	0	Confident	2	2	Male	MSc/MPH	Single	Orthodox	1	Yes	No	No	No	Yes	No	Yes	No	No	No	Good
0	>=31	1	Yes	2	MSc & above	16450	>=12801	>=5	1	0	1	1	0	1	Confident	0	Not very adequate	0	Low risk	0		47	Married	1	1	0	0	0	No	0	Not confident	2	2	Female	Ph.D	Maried	protestant	6	Yes	Yes	Yes	No	No	Yes	Yes	No	No	Yes	Good
0	26-30 yr	2	Yes	2	BSC & below	8600	6991-12800	3 - 4	0	0	1	1	1	0	Very confident	2	Adequate	2	Low risk	1		28	Married	1	1	0	0	1	No	0	Confident	3	2	Female	Degree	Maried	Orthodox	3	Yes	No	Yes	No	No	Yes	Yes	Yes	No	No	Very good
1	26-30 yr	2	Yes	2	BSC & below	7000	6991-12800	<= 2	0	0	1	0	1	0	Confident	2	Adequate	1	Low risk	1		28	Married	1	1	0	0	1	No	0	Not confident	2	2	Male	Degree	Maried	Orthodox	2	Yes	No	Yes	No	No	Yes	No	Yes	No	No	Very good
0	>=31	0	Yes	0	BSC & below	7500	6991-12800	<= 2	0	0	0	1	0	0	Not confident	2	Not adequate	0	Low risk	2		35	Not married	1	0	0	0	1	No	0	Not confident	0	2	Female	Degree	Single	Muslim	1	Yes	No	No	No	No	No	Yes	No	No	No	Very good
0	>=31	2	Yes	0	BSC & below	7500	6991-12800	<= 2	0	1	1	1	1	1	Confident	2	Not adequate	0	No risk/not sure	0		33	Not married	1	1	0	0	0	No	0	Not confident	2	3	Female	Degree	Single	Orthodox	2	Yes	No	Yes	No	Yes	Yes	Yes	Yes	No	Yes	Good
0	>=31	2	Yes	0	BSC & below	7500	6991-12800	<= 2	0	1	1	1	1	1	Confident	2	Not adequate	0	No risk/not sure	2		33	Not married	1	1	0	0	0	No	0	Not confident	2	3	Female	Degree	Single	Orthodox	2	Yes	No	Yes	No	Yes	Yes	Yes	Yes	No	Yes	Good
1	>=31	0	Yes	2	BSC & below	7500	6991-12800	<= 2	1	1	1	1	1	1	Confident	2	Not adequate	0	No risk/not sure	2		36	Married	1	1	0	0	0	No	0	Not confident	2	3	Male	Degree	Maried	Muslim	2	Yes	Yes	Yes	No	Yes	Yes	Yes	Yes	No	Yes	Good
1	>=31	2	Yes	2	MSc & above	11305	6991-12800	>=5	1	1	0	0	1	0	Not confident	1	Not adequate	2	Low risk	1		32	Married	1	0	0	1	0	No	0	Not very confident	1	2	Male	MSc/MPH	Maried	Orthodox	6	Yes	Yes	No	No	Yes	No	No	Yes	Yes	No	Good
0	26-30 yr	2	No	2	BSC & below	9076	6991-12800	>=5	1	0	0	0	0	1	Not confident	0	Not adequate	2	Low risk	1		29	Married	1	0	0	1	0	No	0	Not confident	1	2	Female	Degree	Maried	Orthodox	6	Yes	Yes	No	No	No	No	No	No	Yes	Yes	Good
1	>=31	2	No	0	MSc & above	11305	6991-12800	<= 2	0	0	0	0	0	0	Not confident	0	Not very adequate	2	No risk/not sure	0		31	Not married	1	0	0	1	0	No	0	Confident	1	4	Male	MSc/MPH	Single	Orthodox	1	Yes	No	No	No	No	No	No	No	Yes	No	Good
1	26-30 yr	0	Yes	0	MSc & above	11305	6991-12800	<= 2	0	0	0	0	0	0	Not confident	0	Not adequate	2	No risk/not sure	0		30	Not married	1	0	0	1	1	No	0	Not very confident	1	4	Male	MSc/MPH	Single	Muslim	1	Yes	No	No	No	No	No	No	No	Yes	No	Very good
1	>=31	2	Yes	2	MSc & above	11305	6991-12800	>=5	0	0	0	0	0	0	Not confident	0	Not adequate	2	Moderate/high risk	0		32	Married	1	0	0	1	1	No	0	Not confident	1	1	Male	MSc/MPH	Maried	Orthodox	7	Yes	No	No	No	No	No	No	No	Yes	No	Very good
0	26-30 yr	2	Yes	2	BSC & below	9700	6991-12800	>=5	0	0	0	0	0	1	Not confident	0	Not very adequate	2	Moderate/high risk	1		29	Married	1	0	0	1	0	No	0	Not confident	1	1	Female	Degree	Maried	Orthodox	6	Yes	No	No	No	No	No	No	No	Yes	Yes	Good
1	26-30 yr	0	No	0	MSc & above	11305	6991-12800	<= 2	0	0	0	0	0	0	Not confident	0	Not adequate	2	Moderate/high risk	1		29	Not married	1	0	0	1	1	No	0	Confident	1	1	Male	MSc/MPH	Single	Muslim	1	Yes	No	No	No	No	No	No	No	Yes	No	Very good
1	26-30 yr	2	No	2	MSc & above	11305	6991-12800	<= 2	0	0	0	0	0	1	Not confident	0	Not very adequate	2	Moderate/high risk	0		30	Not married	1	0	0	1	1	No	0	Not very confident	0	1	Male	MSc/MPH	Single	Orthodox	2	Yes	No	No	No	No	No	No	No	Yes	Yes	Very good
1	26-30 yr	2	Yes	2	BSC & below	14500	>=12801	<= 2	0	0	0	0	0	1	Confident	0	Not very adequate	2	Moderate/high risk	2		28	Married	1	0	0	0	1	No	0	Not very confident	2	1	Male	Degree	Maried	Orthodox	2	Yes	No	No	No	No	No	No	No	No	Yes	Very good
1	26-30 yr	2	No	0	BSC & below	7000	6991-12800	<= 2	0	1	1	1	1	1	Confident	2	Adequate	2	Low risk	2		29	Not married	1	0	0	1	0	No	0	Confident	2	2	Male	Degree	Single	Orthodox	2	Yes	No	No	No	Yes	Yes	Yes	Yes	Yes	Yes	Good
1	26-30 yr	2	Yes	0	MSc & above	8000	6991-12800	<= 2	0	1	0	1	1	1	Not confident	0	Not very adequate	0	Low risk	1		30	Not married	1	0	0	1	0	No	0	Not confident	0	2	Male	MSc/MPH	Single	Orthodox	2	Yes	No	No	No	Yes	No	Yes	Yes	Yes	Yes	Good
1	26-30 yr	2	No	2	BSC & below	7500	6991-12800	<= 2	0	1	0	1	1	1	Very confident	2	Adequate	2	Low risk	1		26	Not married	1	0	0	1	1	No	0	Not very confident	3	2	Male	Degree	Single	Orthodox	1	Yes	No	No	No	Yes	No	Yes	Yes	Yes	Yes	Very good
0	<=25 yr	2	No	0	BSC & below	6500	<=6990	3 - 4	1	1	1	1	1	1	Not confident	0	Not very adequate	2	Low risk	2		25	Not married	1	1	0	1	1	No	0	Not very confident	0	2	Female	Degree	Single	Orthodox	4	Yes	Yes	Yes	No	Yes	Yes	Yes	Yes	Yes	Yes	Very good
1	>=31	2	No	2	MSc & above	8000	6991-12800	3 - 4	1	1	1	1	1	1	Not confident	0	Not very adequate	2	Low risk	1		35	Married	1	0	0	1	1	No	0	Not very confident	0	2	Male	MSc/MPH	Maried	Orthodox	3	Yes	Yes	No	No	Yes	Yes	Yes	Yes	Yes	Yes	Very good
1	26-30 yr	2	No	2	BSC & below	7500	6991-12800	<= 2	0	1	1	1	1	1	Not confident	2	Adequate	2	Low risk	0		30	Married	1	0	0	1	0	No	0	Not very confident	0	2	Male	Degree	Maried	Orthodox	2	Yes	No	No	No	Yes	Yes	Yes	Yes	Yes	Yes	Good
1	<=25 yr	2	No	0	BSC & below	6500	<=6990	3 - 4	1	1	1	1	1	1	Confident	0	Adequate	2	Low risk	0		24	Not married	1	0	0	1	1	No	0	Not very confident	2	2	Male	Degree	Single	Orthodox	4	Yes	Yes	No	No	Yes	Yes	Yes	Yes	Yes	Yes	Very good
1	26-30 yr	2	No	0	BSC & below	7500	>=12801	<= 2	0	1	1	1	1	1	Confident	0	Not very adequate	2	Low risk	2		29	Not married	1	0	0	1	1	No	0	Not very confident	2	2	Male	Degree	Single	Orthodox	1	Yes	No	No	No	Yes	Yes	Yes	Yes	Yes	Yes	Very good
0	>=31	0	No	2	BSC & below	8000	6991-12800	>=5	1	1	1	1	1	1	Confident	0	Not very adequate	2	Low risk	1		37	Married	1	0	0	1	0	No	0	Not very confident	2	2	Female	Degree	Maried	Muslim	5	Yes	Yes	No	No	Yes	Yes	Yes	Yes	Yes	Yes	Good
1	>=31	2	No	2	MSc & above	8500	6991-12800	3 - 4	1	1	1	1	1	1	Confident	0	Adequate	2	Moderate/high risk	1		31	Married	1	0	0	1	1	No	0	Not very confident	2	1	Male	MSc/MPH	Maried	Orthodox	3	Yes	Yes	No	No	Yes	Yes	Yes	Yes	Yes	Yes	Very good
0	26-30 yr	2	No	2	BSC & below	8500	>=12801	3 - 4	1	1	1	1	1	1	Not confident	0	Not very adequate	2	Moderate/high risk	1		30	Married	1	0	0	1	1	No	0	Not very confident	0	1	Female	Degree	Maried	Orthodox	3	Yes	Yes	No	No	Yes	Yes	Yes	Yes	Yes	Yes	Very good
1	>=31	2	No	2	BSC & below	8500	>=12801	3 - 4	1	1	1	1	1	1	Confident	0	Not very adequate	2	Low risk	2		32	Married	1	0	0	1	1	No	0	Confident	2	2	Male	Degree	Maried	Orthodox	4	Yes	Yes	No	No	Yes	Yes	Yes	Yes	Yes	Yes	Very good
1	26-30 yr	2	No	0	BSC & below	7500	6991-12800	<= 2	0	1	1	1	1	1	Not confident	0	Not very adequate	1	Low risk	2		29	Not married	1	0	0	1	1	No	0	Not very confident	0	2	Male	Degree	Single	Orthodox	1	Yes	No	No	No	Yes	Yes	Yes	Yes	Yes	Yes	Very good
1	>=31	2	No	2	BSC & below	8000	6991-12800	>=5	1	1	1	1	1	1	Not confident	0	Not very adequate	2	Low risk	2		36	Married	1	0	0	1	1	No	0	Not very confident	0	2	Male	Degree	Maried	Orthodox	5	Yes	Yes	No	No	Yes	Yes	Yes	Yes	Yes	Yes	Very good
1	26-30 yr	2	Yes	2	BSC & below	9000	6991-12800	<= 2	0	1	1	1	1	1	Not confident	0	Not very adequate	2	Low risk	1		28	Married	1	0	0	1	1	No	0	Not very confident	0	2	Male	Degree	Maried	Orthodox	2	Yes	No	No	No	Yes	Yes	Yes	Yes	Yes	Yes	Very good
1	26-30 yr	2	No	0	BSC & below	8500	6991-12800	3 - 4	0	1	1	1	1	1	Confident	0	Not very adequate	2	Low risk	2		26	Not married	1	1	0	1	1	No	0	Not very confident	2	2	Male	Degree	Single	Orthodox	4	Yes	No	Yes	No	Yes	Yes	Yes	Yes	Yes	Yes	Very good
1	26-30 yr	0	No	2	BSC & below	7000	6991-12800	<= 2	0	1	1	1	1	1	Confident	0	Not very adequate	1	Low risk	2		29	Married	1	0	0	1	0	No	0	Not very confident	2	2	Male	Degree	Maried	Muslim	2	Yes	No	No	No	Yes	Yes	Yes	Yes	Yes	Yes	Good
1	26-30 yr	2	Yes	2	BSC & below	8000	6991-12800	3 - 4	1	1	1	1	1	1	Not confident	0	Not very adequate	2	Low risk	1		30	Married	1	0	0	1	0	No	0	Not very confident	0	2	Male	Degree	Maried	Orthodox	3	Yes	Yes	No	No	Yes	Yes	Yes	Yes	Yes	Yes	Good
0	26-30 yr	2	No	2	BSC & below	9000	6991-12800	<= 2	0	1	1	1	1	1	Not confident	1	Not very adequate	2	Low risk	0		29	Married	1	0	0	1	1	No	0	Not very confident	0	2	Female	Degree	Maried	Orthodox	2	Yes	No	No	No	Yes	Yes	Yes	Yes	Yes	Yes	Very good
1	26-30 yr	2	No	0	BSC & below	7000	6991-12800	<= 2	0	1	1	1	1	1	Confident	2	Not very adequate	2	Moderate/high risk	0		27	Not married	1	0	0	1	1	No	0	Not very confident	2	1	Male	Degree	Single	Orthodox	1	Yes	No	No	No	Yes	Yes	Yes	Yes	Yes	Yes	Very good
0	<=25 yr	2	Yes	0	BSC & below	6000	<=6990	3 - 4	0	1	1	1	1	1	Confident	0	Not very adequate	2	Low risk	1		24	Not married	1	0	0	1	1	No	0	Not very confident	2	2	Female	Degree	Single	Orthodox	3	Yes	No	No	No	Yes	Yes	Yes	Yes	Yes	Yes	Very good
1	26-30 yr	2	No	2	MSc & above	10000	6991-12800	3 - 4	1	1	1	1	1	1	Confident	0	Adequate	2	Low risk	2		30	Married	1	0	0	1	0	No	0	Confident	2	2	Male	MSc/MPH	Maried	Orthodox	4	Yes	Yes	No	No	Yes	Yes	Yes	Yes	Yes	Yes	Good
1	26-30 yr	1	No	0	BSC & below	7000	>=12801	3 - 4	1	1	1	1	1	1	Not confident	1	Not very adequate	2	Low risk	1		26	Not married	1	0	0	1	1	No	0	Not very confident	0	2	Male	Degree	Single	protestant	3	Yes	Yes	No	No	Yes	Yes	Yes	Yes	Yes	Yes	Very good
1	26-30 yr	2	No	0	BSC & below	8500	6991-12800	<= 2	0	1	1	1	1	1	Confident	2	Adequate	2	Low risk	1		29	Not married	1	0	0	1	1	No	0	Confident	2	2	Male	Degree	Single	Orthodox	2	Yes	No	No	No	Yes	Yes	Yes	Yes	Yes	Yes	Very good
1	>=31	2	No	2	MSc & above	10000	>=12801	3 - 4	1	1	1	1	1	1	Not confident	0	Adequate	2	Low risk	2		38	Married	1	0	0	1	1	No	0	Confident	0	2	Male	Medical Doctor	Maried	Orthodox	3	Yes	Yes	No	No	Yes	Yes	Yes	Yes	Yes	Yes	Very good
1	>=31	2	No	2	MSc & above	9500	6991-12800	3 - 4	1	1	1	1	1	1	Confident	0	Not very adequate	2	No risk/not sure	0		34	Married	1	0	0	1	0	No	0	Confident	2	3	Male	MSc/MPH	Maried	Orthodox	4	Yes	Yes	No	No	Yes	Yes	Yes	Yes	Yes	Yes	Good
0	26-30 yr	2	No	0	MSc & above	8000	6991-12800	>=5	1	1	1	1	1	1	Confident	1	Not very adequate	1	Moderate/high risk	2		29	Not married	1	0	0	1	0	No	0	Not very confident	2	1	Female	MSc/MPH	Single	Orthodox	5	Yes	Yes	No	No	Yes	Yes	Yes	Yes	Yes	Yes	Good
1	>=31	1	No	2	BSC & below	8000	6991-12800	<= 2	0	1	1	1	1	1	Not confident	1	Not very adequate	1	No risk/not sure	0		31	Married	1	0	0	1	1	No	0	Not very confident	0	3	Male	Degree	Maried	protestant	2	Yes	No	No	No	Yes	Yes	Yes	Yes	Yes	Yes	Very good
0	<=25 yr	2	No	0	BSC & below	6500	<=6990	<= 2	0	1	1	1	1	1	Confident	0	Not very adequate	2	No risk/not sure	1		24	Not married	1	0	0	1	1	No	0	Not very confident	2	3	Female	Degree	Single	Orthodox	1	Yes	No	No	No	Yes	Yes	Yes	Yes	Yes	Yes	Very good
1	26-30 yr	2	Yes	2	MSc & above	9500	6991-12800	<= 2	0	1	1	1	1	1	Confident	0	Adequate	2	No risk/not sure	1		27	Married	1	0	0	1	1	No	0	Not confident	2	3	Male	MSc/MPH	Maried	Orthodox	2	Yes	No	No	No	Yes	Yes	Yes	Yes	Yes	Yes	Very good
1	>=31	2	No	2	BSC & below	8000	6991-12800	3 - 4	1	1	1	1	1	1	Confident	0	Not very adequate	2	Low risk	2		33	Married	1	0	0	1	1	No	0	Not very confident	2	2	Male	Degree	Maried	Orthodox	4	Yes	Yes	No	No	Yes	Yes	Yes	Yes	Yes	Yes	Very good
0	26-30 yr	2	No	0	BSC & below	7000	6991-12800	3 - 4	0	1	1	1	1	1	Confident	1	Not very adequate	2	No risk/not sure	0		28	Not married	1	0	0	1	0	No	0	Not very confident	2	3	Female	Degree	Single	Orthodox	3	Yes	No	No	No	Yes	Yes	Yes	Yes	Yes	Yes	Good
1	26-30 yr	2	No	0	BSC & below	6500	6991-12800	<= 2	0	1	1	1	1	1	Confident	0	Adequate	2	Low risk	2		29	Not married	1	0	0	1	0	No	0	Not very confident	2	2	Male	Degree	Single	Orthodox	1	Yes	No	No	No	Yes	Yes	Yes	Yes	Yes	Yes	Good
0	<=25 yr	2	No	2	BSC & below	7000	6991-12800	3 - 4	1	1	1	1	1	1	Confident	0	Not very adequate	2	No risk/not sure	2		22	Not married	1	0	0	1	0	No	0	Not very confident	2	3	Female	Degree	Single	Orthodox	4	Yes	Yes	No	No	Yes	Yes	Yes	Yes	Yes	Yes	Good
1	<=25 yr	2	No	0	BSC & below	5650	<=6990	<= 2	0	1	1	1	1	0	Not confident	1	Not very adequate	2	Low risk	0		24	Not married	1	0	0	0	0	No	0	Confident	0	2	Male	Diploma	Single	Orthodox	1	Yes	No	No	No	Yes	Yes	Yes	Yes	No	No	Good
1	>=31	2	No	2	MSc & above	12000	6991-12800	3 - 4	1	1	1	1	1	1	Confident	0	Not very adequate	1	Low risk	2		38	Married	1	0	0	1	1	No	0	Not very confident	2	2	Male	Specialist	Maried	Orthodox	4	Yes	Yes	No	No	Yes	Yes	Yes	Yes	Yes	Yes	Very good
1	<=25 yr	2	No	0	BSC & below	6000	6991-12800	<= 2	0	1	1	1	1	1	Confident	2	Not very adequate	2	No risk/not sure	2		22	Not married	1	0	0	0	0	No	0	Confident	2	3	Male	Degree	Single	Orthodox	1	Yes	No	No	No	Yes	Yes	Yes	Yes	No	Yes	Good
1	>=31	2	No	2	MSc & above	10000	6991-12800	>=5	1	1	1	1	1	1	Confident	0	Not very adequate	2	Low risk	2		34	Married	1	0	0	1	0	No	0	Not very confident	2	2	Male	MSc/MPH	Maried	Orthodox	5	Yes	Yes	No	No	Yes	Yes	Yes	Yes	Yes	Yes	Good
0	<=25 yr	2	Yes	0	BSC & below	5000	<=6990	3 - 4	1	1	1	1	1	0	Not confident	2	Adequate	1	Low risk	1		21	Not married	1	0	0	0	0	No	0	Not very confident	0	2	Female	Diploma	Single	Orthodox	4	Yes	Yes	No	No	Yes	Yes	Yes	Yes	No	No	Good
1	>=31	1	No	2	MSc & above	10000	6991-12800	>=5	1	1	1	1	1	1	Not confident	1	Adequate	1	No risk/not sure	2		38	Married	1	0	0	1	0	No	1	Not very confident	0	3	Male	MSc/MPH	Maried	protestant	5	Yes	Yes	No	No	Yes	Yes	Yes	Yes	Yes	Yes	Good
1	26-30 yr	2	Yes	2	MSc & above	9500	6991-12800	<= 2	0	1	1	1	1	1	Confident	0	Not very adequate	2	No risk/not sure	1		29	Married	1	0	0	1	0	No	1	Not very confident	2	3	Male	MSc/MPH	Maried	Orthodox	2	Yes	No	No	No	Yes	Yes	Yes	Yes	Yes	Yes	Good
1	>=31	0	No	2	MSc & above	10000	6991-12800	>=5	1	1	1	1	1	1	Not confident	0	Not very adequate	2	Low risk	2		37	Married	1	0	0	1	0	No	0	Not very confident	0	2	Male	MSc/MPH	Maried	Muslim	6	Yes	Yes	No	No	Yes	Yes	Yes	Yes	Yes	Yes	Good
1	26-30 yr	2	No	0	BSC & below	8000	6991-12800	<= 2	0	1	1	1	1	1	Confident	1	Not adequate	2	Low risk	2		28	Not married	1	0	0	1	1	No	0	Not very confident	2	2	Male	Degree	Single	Orthodox	1	Yes	No	No	No	Yes	Yes	Yes	Yes	Yes	Yes	Very good
1	>=31	2	No	2	BSC & below	8000	>=12801	3 - 4	1	1	1	1	1	1	Confident	1	Adequate	2	Moderate/high risk	2		33	Married	1	0	0	1	0	No	0	Confident	2	1	Male	Degree	Maried	Orthodox	3	Yes	Yes	No	No	Yes	Yes	Yes	Yes	Yes	Yes	Good
0	>=31	2	No	2	BSC & below	7500	>=12801	>=5	1	1	1	1	1	1	Confident	2	Adequate	2	Low risk	0		34	Married	1	0	0	1	1	No	0	Confident	2	2	Female	Degree	Maried	Orthodox	5	Yes	Yes	No	No	Yes	Yes	Yes	Yes	Yes	Yes	Very good
1	26-30 yr	2	No	0	BSC & below	7000	6991-12800	3 - 4	1	1	1	1	1	1	Confident	2	Adequate	2	Low risk	0		27	Not married	1	0	0	1	0	No	0	Confident	2	2	Male	Degree	Single	Orthodox	4	Yes	Yes	No	No	Yes	Yes	Yes	Yes	Yes	Yes	Good
1	26-30 yr	2	No	2	MSc & above	8000	6991-12800	<= 2	0	1	1	1	1	1	Not confident	1	Not very adequate	2	No risk/not sure	2		29	Not married	1	0	0	1	0	No	0	Confident	0	3	Male	MSc/MPH	Single	Orthodox	1	Yes	No	No	No	Yes	Yes	Yes	Yes	Yes	Yes	Good
1	26-30 yr	2	No	2	MSc & above	9500	6991-12800	<= 2	0	1	1	1	1	1	Not confident	1	Not adequate	2	No risk/not sure	2		30	Not married	1	0	0	1	1	No	0	Not very confident	0	3	Male	MSc/MPH	Single	Orthodox	1	Yes	No	No	No	Yes	Yes	Yes	Yes	Yes	Yes	Very good
0	>=31	0	Yes	1	BSC & below	10400	6991-12800	>=5	1	0	1	1	0	0	Not confident	0	Not adequate	1	Moderate/high risk	1		40	Married	1	1	0	0	0	No	0	Not confident	1	1	Female	Degree	Separated/Divorced	Muslim	5	Yes	Yes	Yes	No	No	Yes	Yes	No	No	No	Good
[truncated: 18 more columns]
